# Supplementary material for: Correlating Global Gene Regulation to Angiogenesis in the Developing Chick Extra-Embryonic Vascular System
Source: PLoS One. 2009 Nov 17;4(11):e7856. doi: 10.1371/journal.pone.0007856 (PMC2774277; doi:10.1371/journal.pone.0007856)
Supplement: Table S1 — Full list of significantly regulated genes (>2-fold). The Excel file contains up- and down regulated genes for each developmental period compared: E5 vs. E7, E7 vs. E10 and E10 vs E14. (0.23 MB XLS) [file pone.0007856.s004.xls]

## Sheet: Supp Table 1
	Supplementary table 1 (6 individual sheets)

## Sheet: UP E7-E5
Up regulated from E5 to E7: 162 probe sets
Gene ID	Fold Change	Gene Symbol	Gene Title
Gga.4981.2.S1_at	10.6667	HBE1 /// HBG2	hemoglobin, epsilon 1 /// hemoglobin, gamma G
Gga.17762.1.S1_at	10.3635	SPERT	spermatid associated
Gga.4170.1.S1_at	10.3379	AKR1B10	aldo-keto reductase family 1, member B10 (aldose reductase)
Gga.10208.1.S1_a_at	9.26019	FHL5	four and a half LIM domains 5
Gga.18046.1.S1_at	8.59314	---	---
Gga.540.1.S1_at	8.49347	MGP	matrix Gla protein
Gga.3807.1.S2_s_at	8.36247	ALDH1A3	aldehyde dehydrogenase 1 family, member A3
Gga.19409.1.S1_at	6.33097	COL4A2	collagen, type IV, alpha 2
Gga.9086.1.S1_at	6.32977	RHAG	Rh-associated glycoprotein
Gga.4564.1.S1_a_at	6.27988	FMO6P	flavin containing monooxygenase 6 pseudogene
GgaAffx.26371.1.S1_at	6.05649	SLC12A1	solute carrier family 12 (sodium/potassium/chloride transporters), member 1
GgaAffx.983.1.S1_at	5.94133	SLC12A1	solute carrier family 12 (sodium/potassium/chloride transporters), member 1
GgaAffx.26371.2.S1_s_at	5.86765	SLC12A1	solute carrier family 12 (sodium/potassium/chloride transporters), member 1
Gga.12510.1.S1_at	5.86438	LOC420043	similar to keratin 10; cytokeratin 10
Gga.4564.2.S1_a_at	5.79721	FMO6P	flavin containing monooxygenase 6 pseudogene
Gga.15884.1.S1_at	5.53671	FNDC1	fibronectin type III domain containing 1
Gga.6218.1.S1_at	5.44795	MFAP5	microfibrillar associated protein 5
Gga.9024.1.S1_at	5.23295	C8orf22	chromosome 8 open reading frame 22
Gga.6976.1.S1_at	5.02253	LOC416235	ovoinhibitor
Gga.496.1.S1_at	5	RELN	reelin
Gga.4679.1.S1_at	4.97242	LOC418833	response gene to complement 32
GgaAffx.13038.1.S1_at	4.91193	PRPS2	phosphoribosyl pyrophosphate synthetase 2
Gga.2667.1.S1_at	4.83412	SULT1C3	sulfotransferase family, cytosolic, 1C, member 3
Gga.2587.1.S1_at	4.81739	NOV	nephroblastoma overexpressed gene
GgaAffx.25229.1.S1_at	4.55602	VWF	von Willebrand factor
Gga.10746.1.S1_at	4.48446	LOC769486	Hypothetical protein LOC769486
Gga.12193.1.S1_a_at	4.39335	C7orf16	chromosome 7 open reading frame 16
Gga.11824.1.S1_at	4.37385	CST7	Cystatin F (leukocystatin)
GgaAffx.13038.1.S1_s_at	4.21285	PRPS2	phosphoribosyl pyrophosphate synthetase 2
Gga.1789.1.S1_at	4.16926	---	---
Gga.7766.1.S1_at	4.13137	PRPS2	phosphoribosyl pyrophosphate synthetase 2
Gga.4981.1.S1_s_at	4.08459	HBG1 /// HBG2	hemoglobin, gamma A /// hemoglobin, gamma G
Gga.239.1.S1_at	4.05809	TLL1	tolloid-like 1
Gga.12544.1.S1_at	4.0456	TMEM100	transmembrane protein 100
Gga.595.1.S1_at	4.02948	NELL2	NEL-like 2 (chicken)
GgaAffx.3009.1.S1_s_at	4.00513	SEMA6D	Sema domain, transmembrane domain (TM), and cytoplasmic domain, (semaphorin) 6D
Gga.3219.1.S1_at	3.9155	FIGF	c-fos induced growth factor (vascular endothelial growth factor D)
Gga.10110.1.S1_at	3.90655	---	---
GgaAffx.4019.4.S1_s_at	3.85861	RCJMB04_25f22	ATPase, H+/K+ transporting, nongastric, alpha polypeptide
Gga.3738.1.S1_at	3.81839	BLNK	B-cell linker
Gga.566.1.S1_at	3.74122	ITGA1	integrin, alpha 1
GgaAffx.21342.1.S1_at	3.7044	---	---
Gga.5385.1.S1_s_at	3.69457	RCJMB04_21j5	argininosuccinate synthetase 1
Gga.89.1.A1_x_at	3.68311	CDH8	Cadherin 8, type 2
Gga.8359.1.S1_at	3.66623	GSTA3	glutathione S-transferase A3
GgaAffx.24899.1.S1_s_at	3.64772	RCJMB04_1d13	monoamine oxidase A
GgaAffx.12880.1.S1_s_at	3.58609	RCJMB04_25f22	ATPase, H+/K+ transporting, nongastric, alpha polypeptide
Gga.5589.1.S1_at	3.58078	LOC408038	beta-keratin
GgaAffx.23678.1.S1_s_at	3.56835	SULT1E1	sulfotransferase family 1E, estrogen-preferring, member 1
Gga.4675.1.S2_at	3.52629	SDC2	syndecan 2
Gga.7528.1.S1_at	3.52438	KLF2	Kruppel-like factor 2 (lung)
Gga.3099.1.S1_at	3.51819	---	---
GgaAffx.21246.1.S1_at	3.5101	GUCY1A2	Guanylate cyclase 1, soluble, alpha 2
Gga.514.1.S1_at	3.50126	F10	coagulation factor X
GgaAffx.4019.2.S1_s_at	3.48161	RCJMB04_25f22	ATPase, H+/K+ transporting, nongastric, alpha polypeptide
Gga.18451.1.S1_at	3.36712	---	---
Gga.7228.1.S1_at	3.36086	CMBL	carboxymethylenebutenolidase homolog (Pseudomonas)
Gga.5108.1.S1_at	3.26746	MYLK	Myosin, light chain kinase
Gga.2550.1.S1_at	3.2629	MAT1A	methionine adenosyltransferase I, alpha
GgaAffx.20643.1.S1_at	3.2308	OLFML2B	Olfactomedin-like 2B
Gga.3323.1.S1_s_at	3.22724	FABP5	fatty acid binding protein 5
Gga.16495.1.S1_at	3.21003	---	---
Gga.14272.1.S1_at	3.18276	MC5R	melanocortin 5 receptor
Gga.18811.1.S1_at	3.17703	---	---
Gga.19409.1.S1_s_at	3.14303	COL4A2	collagen, type IV, alpha 2
Gga.8470.1.S1_at	3.13211	---	---
Gga.1846.1.S2_at	3.12241	SEMA3C	sema domain, immunoglobulin domain (Ig), short basic domain, secreted, (semaphorin) 3C
Gga.18836.1.S1_at	3.11816	---	---
Gga.12186.1.S1_at	3.10719	LYVE1	lymphatic vessel endothelial hyaluronan receptor 1
Gga.483.1.S1_at	2.99821	LOC395818	JTAP-1
Gga.17632.1.S1_at	2.99364	---	---
Gga.1761.1.S1_at	2.99147	GPR116	G protein-coupled receptor 116
GgaAffx.2235.1.S1_at	2.99036	LOC425146	hypothetical LOC425146
Gga.6311.1.S1_at	2.97451	HEY1	hairy/enhancer-of-split related with YRPW motif 1
Gga.19798.1.S1_at	2.971	---	---
Gga.19624.1.S1_at	2.96324	---	---
Gga.17355.1.S1_at	2.96051	NEBL	Nebulette
Gga.3175.1.S1_at	2.9568	PIK3R1	Phosphoinositide-3-kinase, regulatory subunit 1 (p85 alpha)
Gga.19065.1.S1_at	2.95042	---	---
Gga.3350.1.S1_at	2.93204	PTGDS	prostaglandin D2 synthase 21kDa (brain)
Gga.2827.2.S1_a_at	2.90963	TIMP3	TIMP metallopeptidase inhibitor 3 (Sorsby fundus dystrophy, pseudoinflammatory)
Gga.12924.1.S1_at	2.90211	SGCE	Sarcoglycan, epsilon
Gga.1527.1.S1_at	2.88717	METTL7A	methyltransferase like 7A
Gga.3104.1.S1_at	2.87954	COL4A2	collagen, type IV, alpha 2
Gga.7246.1.S1_at	2.87663	---	---
Gga.9003.1.S1_at	2.85984	---	---
GgaAffx.8483.1.S1_s_at	2.85925	TMEM16C	transmembrane protein 16C
Gga.4942.1.S1_at	2.85163	HSP70	heat shock protein 70
Gga.969.1.S1_at	2.82151	MOXD1	monooxygenase, DBH-like 1
Gga.13585.1.S1_s_at	2.79092	FAM20A	family with sequence similarity 20, member A
Gga.7272.1.S1_at	2.78642	---	---
GgaAffx.21078.1.S1_at	2.78573	---	---
Gga.7708.1.S1_at	2.74235	RCJMB04_1d13	monoamine oxidase A
Gga.9574.1.S1_at	2.73634	LOC419390	similar to enhancer of split related protein-7
Gga.10818.1.S1_at	2.73507	LOC429567	Similar to protease
Gga.1939.1.S1_at	2.72719	EMP1	Epithelial membrane protein 1
Gga.7442.1.S1_at	2.70365	PTGER3	prostaglandin E receptor 3 (subtype EP3)
Gga.16727.1.S1_at	2.69014	LOC429030	similar to myosin 10
Gga.2301.1.S1_at	2.63685	APCDD1	adenomatosis polyposis coli down-regulated 1
GgaAffx.8887.1.S1_s_at	2.62167	RCJMB04_35g11 /// VNN1	vanin 2 /// vanin 1
GgaAffx.11009.3.S1_s_at	2.60231	GUCY1A2	guanylate cyclase 1, soluble, alpha 2
Gga.3209.3.S1_at	2.59457	IPMK	inositol polyphosphate multikinase
GgaAffx.8765.2.S1_at	2.58566	GFPT2	glutamine-fructose-6-phosphate transaminase 2
Gga.7288.1.S1_at	2.57462	---	---
Gga.19300.1.S1_at	2.56652	SLC16A2	Solute carrier family 16, member 2 (monocarboxylic acid transporter 8)
Gga.3391.1.S1_at	2.56279	KRT15	keratin 15
Gga.12978.1.S1_at	2.55676	---	---
Gga.16169.1.S1_at	2.5373	---	---
Gga.2533.1.S1_s_at	2.53656	GSTA1	glutathione S-transferase A1
Gga.2967.1.S2_at	2.49747	ITGA6	integrin, alpha 6
Gga.12856.1.S1_at	2.49398	TDH	L-threonine dehydrogenase
Gga.4965.2.S1_at	2.4889	COL12A1	Collagen, type XII, alpha 1
GgaAffx.4585.1.S1_at	2.47616	LOC422293	hypothetical LOC422293
Gga.12930.1.S1_at	2.44726	---	---
Gga.8774.1.S2_s_at	2.44304	TNFSF10	tumor necrosis factor (ligand) superfamily, member 10
Gga.5139.1.S1_at	2.43633	FBP1	fructose-1,6-bisphosphatase 1
Gga.4965.1.S1_at	2.43464	COL12A1	collagen, type XII, alpha 1
Gga.9239.1.S1_s_at	2.42847	HLA-G /// LOC417056 /// LOC417083 /// YFV /// YFVI	HLA-G histocompatibility antigen, class I, G /// similar to MHC Rfp-Y class I alpha chain /// similar to class I alpha chain /// MHC Rfp-Y class I alpha chain /// MHC Rfp-Y class I alpha
Gga.7231.1.S1_at	2.41794	SOX17	SRY (sex determining region Y)-box 17
Gga.6220.2.S1_a_at	2.40399	---	---
GgaAffx.24123.1.S1_at	2.4016	PDE3A	phosphodiesterase 3A, cGMP-inhibited
Gga.6277.1.S1_at	2.39213	C8orf4	Chromosome 8 open reading frame 4
Gga.18524.1.S1_at	2.38928	---	---
Gga.9334.1.S1_at	2.38563	SGK1	serum/glucocorticoid regulated kinase 1
Gga.679.1.S1_at	2.3751	VLDLR	very low density lipoprotein receptor
Gga.15955.1.S1_s_at	2.3749	SLC16A2	Solute carrier family 16, member 2 (monocarboxylic acid transporter 8)
Gga.13519.1.S1_s_at	2.3512	RCJMB04_25m5	solute carrier family 7 (cationic amino acid transporter, y+ system), member 5
GgaAffx.25881.1.S1_at	2.34134	PECAM1	platelet/endothelial cell adhesion molecule (CD31 antigen)
Gga.17361.1.S1_s_at	2.33992	RASGEF1A	RasGEF domain family, member 1A
Gga.6794.1.A1_s_at	2.31644	---	---
Gga.639.1.S1_at	2.31044	S100A11	S100 calcium binding protein A11
Gga.8319.1.S1_at	2.30781	---	---
Gga.17183.1.S1_at	2.3078	---	---
GgaAffx.4249.1.S1_at	2.29385	WFDC2	WAP four-disulfide core domain 2
Gga.7779.1.S1_s_at	2.29344	---	---
GgaAffx.8830.1.S1_at	2.28656	LOC421049	similar to protein tyrosine phosphatase, receptor type, M
Gga.8078.1.S1_at	2.26771	GAS6	growth arrest-specific 6
GgaAffx.20470.1.S1_at	2.23765	---	---
GgaAffx.21109.1.S1_s_at	2.23568	---	---
Gga.11781.1.S1_at	2.21831	TM6SF1	transmembrane 6 superfamily member 1
Gga.18924.1.S1_at	2.1873	---	---
Gga.5541.1.S1_at	2.1829	PECAM1	platelet/endothelial cell adhesion molecule
Gga.3040.1.S1_at	2.14251	COL5A2	collagen, type V, alpha 2
Gga.2520.1.S1_at	2.11367	---	---
Gga.3053.1.S1_at	2.10784	EPHB3	EPH receptor B3
Gga.16596.1.S1_at	2.10594	PID1	phosphotyrosine interaction domain containing 1
Gga.4853.1.S1_at	2.09221	LOC419245	hypothetical LOC419245
Gga.6220.1.S1_a_at	2.0896	ICER	ICER protein
Gga.15805.1.S1_at	2.08431	FLT4	fms-related tyrosine kinase 4
Gga.2990.1.S1_at	2.06969	---	---
Gga.3908.1.S1_at	2.06133	TAGLN	transgelin
Gga.1763.1.S1_at	2.05908	WFDC1	WAP four-disulfide core domain 1
GgaAffx.8937.1.S1_at	2.05283	SYTL2	synaptotagmin-like 2
GgaAffx.12711.1.S1_at	2.04299	RCJMB04_21h11	hypothetical protein LOC768701
Gga.12104.1.S1_at	2.03286	RAMP2	receptor (G protein-coupled) activity modifying protein 2
Gga.12534.1.S1_at	2.02984	LXN	latexin
GgaAffx.20790.1.S1_s_at	2.01931	---	---
Gga.12185.1.S1_at	2.01657	MMP23B	matrix metallopeptidase 23B
Gga.9198.1.S1_at	2.01565	RHCE /// RHD	Rh blood group, CcEe antigens /// Rh blood group, D antigen
Gga.14963.1.S1_at	2.00858	---	---
Gga.9173.1.S1_at	2.00682	---	---
GgaAffx.11375.1.S1_at	2.00215	RCJMB04_1a13	metastasis suppressor 1

## Sheet: DOWN E5-E7
Down regulated from E5 to E7: 98 probe sets
Gene ID	Fold Change	Gene Symbol	Gene Title
Gga.12383.1.S1_at	0.106758	CRHBP	corticotropin releasing hormone binding protein
Gga.19305.1.S1_at	0.115224	RSPO3	R-spondin 3 homolog (Xenopus laevis)
Gga.18151.1.S1_at	0.125468	BNC1	Basonuclin 1
Gga.5712.1.S1_at	0.184869	---	---
Gga.3149.1.S1_at	0.194416	LOC395095	keratin
Gga.11766.2.S1_a_at	0.209471	NDP	Norrie disease (pseudoglioma)
Gga.13339.1.S1_at	0.21458	ST8SIA6	ST8 alpha-N-acetyl-neuraminide alpha-2,8-sialyltransferase 6
Gga.17090.1.S1_s_at	0.222462	SCIN	scinderin
Gga.6487.1.S1_at	0.240434	CAPN8	calpain 8
Gga.19867.1.S1_at	0.247791	TOX3	TOX high mobility group box family member 3
GgaAffx.26537.4.S1_s_at	0.26916	NOLC1	nucleolar and coiled-body phosphoprotein 1
GgaAffx.5110.6.S1_s_at	0.2734	COL4A5	collagen, type IV, alpha 5 (Alport syndrome)
GgaAffx.7522.1.S1_s_at	0.276137	GUCY2C	guanylate cyclase 2C (heat stable enterotoxin receptor)
GgaAffx.10104.2.S1_s_at	0.283857	ATP6V0D2	ATPase, H+ transporting, lysosomal 38kDa, V0 subunit D2
GgaAffx.25828.1.S1_at	0.289773	LOC424399	hypothetical LOC424399
GgaAffx.26452.1.S1_at	0.29038	---	---
GgaAffx.10088.2.A1_s_at	0.30442	PRSS35	protease, serine, 35
Gga.9639.1.S1_at	0.306505	HPGD	hydroxyprostaglandin dehydrogenase 15-(NAD)
Gga.17110.1.S1_at	0.307742	---	---
GgaAffx.4942.1.S1_at	0.310209	---	---
Gga.1635.2.S1_at	0.312941	---	---
Gga.2996.1.S2_at	0.313259	ALDH1A2	aldehyde dehydrogenase 1 family, member A2
Gga.3242.1.S1_at	0.313705	LOC769185	similar to Breast carcinoma amplified sequence 1 (Novel amplified in breast cancer 1) (Amplified and overexpressed in breast cancer)
Gga.2136.3.S1_at	0.32223	LOC429716	similar to GTP-binding protein SB128
Gga.12040.2.S1_a_at	0.32875	TSPAN8	tetraspanin 8
Gga.15237.1.S1_at	0.330389	---	---
GgaAffx.23061.5.S1_s_at	0.333887	LOC422450 /// TBC1D9	similar to KIAA0882 protein /// TBC1 domain family, member 9 (with GRAM domain)
Gga.2136.1.S1_a_at	0.342346	LOC429716	similar to GTP-binding protein SB128
Gga.2745.1.S1_at	0.344268	COX11	COX11 homolog, cytochrome c oxidase assembly protein (yeast)
Gga.11797.1.S1_s_at	0.346575	VRK1	vaccinia related kinase 1
Gga.14725.1.S1_at	0.347396	B4GALT6	UDP-Gal:betaGlcNAc beta 1,4- galactosyltransferase, polypeptide 6
Gga.12588.3.S1_a_at	0.34851	LOC415770	hypothetical LOC415770
GgaAffx.21783.1.S1_s_at	0.351563	HAND2	heart and neural crest derivatives expressed 2
Gga.2136.2.S1_a_at	0.352865	LOC429716	similar to GTP-binding protein SB128
GgaAffx.4004.2.S1_at	0.354151	C16orf45	chromosome 16 open reading frame 45
Gga.16092.1.S1_at	0.357836	---	---
GgaAffx.11447.1.S1_s_at	0.362881	SF3B3	splicing factor 3b, subunit 3, 130kDa
Gga.4830.1.S1_at	0.365938	SFRP1	secreted frizzled-related protein 1
Gga.12356.2.S1_a_at	0.367888	---	---
Gga.5560.2.A1_at	0.368397	LOC425224	similar to pancreas-enriched phospholipase C
GgaAffx.4004.2.S1_s_at	0.376062	C16orf45	chromosome 16 open reading frame 45
GgaAffx.9403.1.S1_s_at	0.377052	NAT13	N-acetyltransferase 13
GgaAffx.25912.1.S1_s_at	0.377595	---	---
Gga.9667.1.S1_s_at	0.377798	CHODL	chondrolectin
Gga.5548.1.S1_at	0.37851	NPM3	nucleophosmin/nucleoplasmin, 3
Gga.20018.1.S1_at	0.37857	LOC395756	thrombomucin
GgaAffx.9721.1.S1_s_at	0.382911	HISPPD1	histidine acid phosphatase domain containing 1
Gga.7754.1.S1_at	0.385235	TMEM119	transmembrane protein 119
Gga.7457.2.S1_a_at	0.387271	---	---
GgaAffx.13227.1.S1_s_at	0.388761	ATP6V0D2	ATPase, H+ transporting, lysosomal 38kDa, V0 subunit D2
Gga.10666.1.S1_at	0.39053	ATP6V1G3	ATPase, H+ transporting, lysosomal 13kDa, V1 subunit G3
Gga.2136.1.S1_at	0.39066	LOC429716	similar to GTP-binding protein SB128
GgaAffx.6675.1.S1_s_at	0.396246	LOC422534	TBC domain-containing protein kinase-like
Gga.9340.1.S1_at	0.399638	---	---
GgaAffx.9824.3.S1_s_at	0.399651	LOC425288 /// RCJMB04_19e21	hypothetical LOC425288 /// MYC induced nuclear antigen
Gga.19461.1.S1_at	0.402192	---	---
Gga.9585.1.S1_a_at	0.406287	POP4	processing of precursor 4, ribonuclease P/MRP subunit (S. cerevisiae)
Gga.6121.1.S1_at	0.41528	---	---
Gga.5170.1.S1_s_at	0.415334	PODXL	podocalyxin-like
Gga.5613.1.S1_at	0.41906	BANP	BTG3 associated nuclear protein
Gga.9666.1.S1_a_at	0.419247	NUDT5	nudix (nucleoside diphosphate linked moiety X)-type motif 5
Gga.6642.1.A1_at	0.42165	LOC769242	similar to LOC443683 protein
Gga.3398.1.S1_a_at	0.423776	PITX2	paired-like homeodomain 2
Gga.8160.1.S1_at	0.424614	C16orf45	Chromosome 16 open reading frame 45
Gga.4448.1.S1_at	0.427964	AGRN	agrin
GgaAffx.21048.1.S1_s_at	0.4297	DDEF1	development and differentiation enhancing factor 1
GgaAffx.845.1.S1_s_at	0.431334	MAP2K2	mitogen-activated protein kinase kinase 2
GgaAffx.20275.1.S1_s_at	0.432429	ALCAM	activated leukocyte cell adhesion molecule
Gga.9667.1.S1_a_at	0.434688	CHODL	chondrolectin
GgaAffx.21140.1.S1_at	0.442725	TTLL12	tubulin tyrosine ligase-like family, member 12
GgaAffx.10937.1.S1_at	0.443436	HSPH1	heat shock 105kDa/110kDa protein 1
Gga.5217.1.S1_at	0.444003	---	---
Gga.2464.1.S2_at	0.445243	GLUL	glutamate-ammonia ligase (glutamine synthetase)
Gga.13092.1.S1_at	0.448717	---	---
GgaAffx.9243.1.S1_s_at	0.450755	CNOT6 /// LOC772253	CCR4-NOT transcription complex, subunit 6 /// similar to CCR4-NOT transcription complex, subunit 6
Gga.11481.1.S1_at	0.454399	BRI3BP	BRI3 binding protein
GgaAffx.25173.1.S1_at	0.456008	TNFRSF19	tumor necrosis factor receptor superfamily, member 19
Gga.7859.1.S1_at	0.45628	---	---
GgaAffx.11957.1.S1_at	0.456905	RCJMB04_7e17	heterogeneous nuclear ribonucleoprotein M
Gga.4901.1.S1_at	0.45711	LOC770004	similar to carbonic anhydrase 9
Gga.1146.2.S1_at	0.459149	SSB	Sjogren syndrome antigen B (autoantigen La)
Gga.8095.1.S1_at	0.460151	MPP6	membrane protein, palmitoylated 6 (MAGUK p55 subfamily member 6)
Gga.17820.1.S1_at	0.461021	---	---
Gga.17473.1.S1_s_at	0.46873	TXNDC10	thioredoxin domain containing 10
GgaAffx.20423.1.S1_at	0.471003	---	---
Gga.5687.2.S1_a_at	0.471285	KIF2C	kinesin family member 2C
Gga.2686.1.S1_at	0.471631	---	---
GgaAffx.21249.1.S1_s_at	0.476487	---	---
GgaAffx.20252.1.S1_at	0.480263	C13orf34	chromosome 13 open reading frame 34
GgaAffx.12217.1.S1_at	0.482465	GTF2H5	general transcription factor IIH, polypeptide 5
Gga.8887.3.S1_a_at	0.484238	APOO	apolipoprotein O
Gga.5461.1.S1_at	0.486495	---	---
GgaAffx.20497.1.S1_at	0.489908	LOC770846	Similar to C10orf78 protein
Gga.12566.1.S1_at	0.490647	LRRC42	leucine rich repeat containing 42
GgaAffx.6153.1.S1_at	0.490789	ATPBD4	ATP binding domain 4
Gga.3377.1.S1_at	0.495676	---	---
GgaAffx.10107.1.S1_at	0.497682	TTK	TTK protein kinase
GgaAffx.11589.1.S1_at	0.497796	HSPA9	heat shock 70kDa protein 9 (mortalin)

## Sheet: UP E7-E10
Up regulated from E7 to E10: 537 probe sets
Gene ID	Fold Change	Gene Symbol	Gene Title
Gga.9143.1.S1_x_at	17.8005	---	---
Gga.16444.1.S1_at	12.085	PDK4	pyruvate dehydrogenase kinase, isozyme 4
GgaAffx.4192.1.S1_at	11.425	---	---
Gga.5946.3.S1_a_at	10.3811	CPA2	carboxypeptidase A2 (pancreatic)
GgaAffx.7403.1.S1_at	9.62099	SLC5A8	solute carrier family 5 (iodide transporter), member 8
Gga.4217.2.S1_at	9.42797	MYH2 /// MYH8	myosin, heavy chain 2, skeletal muscle, adult /// myosin, heavy chain 8, skeletal muscle, perinatal
Gga.18923.1.S1_at	9.17139	MMP15	Matrix metallopeptidase 15 (membrane-inserted)
Gga.686.1.S1_at	8.39659	BMP4	bone morphogenetic protein 4
Gga.11937.1.S1_at	8.29425	---	---
Gga.5954.1.S1_at	8.17763	---	---
Gga.14494.1.S1_at	8.09335	---	---
Gga.3652.1.S1_at	7.98165	CLEC3B	C-type lectin domain family 3, member B
Gga.10069.1.A1_at	7.90518	CBFA2T3	Core-binding factor, runt domain, alpha subunit 2; translocated to, 3
GgaAffx.20323.1.S1_at	7.31602	DAG1	dystroglycan
Gga.12998.1.S1_at	7.25806	LOC420209	similar to carbonic anhydrase III
Gga.5255.1.S1_at	7.07119	EFEMP1	EGF-containing fibulin-like extracellular matrix protein 1
GgaAffx.11738.1.S1_s_at	6.96815	EGR1	early growth response 1
GgaAffx.12834.1.S1_at	6.65977	HNRPK	heterogeneous nuclear ribonucleoprotein K
GgaAffx.5126.1.S1_at	6.49641	TLR15	toll-like receptor 15
GgaAffx.22081.2.S1_s_at	6.08304	RASSF7	Ras association (RalGDS/AF-6) domain family 7
GgaAffx.26656.1.S1_at	6.07268	SQSTM1	sequestosome 1
Gga.19763.1.S1_at	5.73137	LOC418495	similar to Fat cell-specific low molecular weight protein (Fat tissue-specific low MW protein) (B27)
Gga.9086.1.S2_at	5.7003	RHAG	Rh-associated glycoprotein
Gga.6808.1.A1_at	5.67719	---	---
Gga.7198.1.S1_at	5.67553	---	---
GgaAffx.20483.1.S1_at	5.56419	---	---
Gga.8710.1.S1_at	5.55551	SCNN1B	Sodium channel, nonvoltage-gated 1, beta (Liddle syndrome)
Gga.9475.1.S1_at	5.50871	UBA7	ubiquitin-like modifier activating enzyme 7
GgaAffx.26414.1.S1_s_at	5.47403	CES1 /// LOC769704	carboxylesterase 1 (monocyte/macrophage serine esterase 1) /// similar to thioesterase B
GgaAffx.5901.1.S1_at	5.421	GUCY1A3	guanylate cyclase 1, soluble, alpha 3
Gga.2219.1.S1_at	5.34906	SHC1	SHC (Src homology 2 domain containing) transforming protein 1
GgaAffx.25470.1.S1_s_at	5.34047	LOC417374	similar to integrin beta 4
Gga.6020.1.S1_s_at	5.33934	LOC425131	hypothetical LOC425131
Gga.16197.1.S1_at	5.31963	---	---
Gga.6383.1.S1_at	5.3172	PPP2R1B	Protein phosphatase 2 (formerly 2A), regulatory subunit A, beta isoform
Gga.17979.1.S1_at	5.28016	---	---
GgaAffx.21482.1.S1_at	5.1556	SLC36A1	Solute carrier family 36 (proton/amino acid symporter), member 1
GgaAffx.20907.1.S1_at	5.14143	---	---
Gga.7471.1.S1_at	5.11258	SDC2	syndecan 2
Gga.5588.1.S1_at	5.11142	PDZK1IP1	PDZK1 interacting protein 1
Gga.16664.1.S1_at	5.07615	---	---
Gga.16916.1.S1_at	5.03234	GLA	galactosidase, alpha
Gga.5951.1.S1_at	4.97595	LOC425562	Similar to RNA binding motif protein 4B
Gga.6481.1.S1_at	4.95002	---	---
Gga.9475.1.S1_x_at	4.90669	UBA7	ubiquitin-like modifier activating enzyme 7
Gga.9086.1.S1_at	4.8606	RHAG	Rh-associated glycoprotein
Gga.1335.1.S1_at	4.85704	SLC4A2	solute carrier family 4, anion exchanger, member 2 (erythrocyte membrane protein band 3-like 1)
Gga.12974.1.S1_at	4.84752	LOC777495	Similar to Osbp protein
Gga.3619.1.S1_at	4.84351	TFRC	transferrin receptor (p90, CD71)
Gga.11632.1.S1_s_at	4.71845	---	---
GgaAffx.20383.1.S1_s_at	4.67617	NGEF	neuronal guanine nucleotide exchange factor
GgaAffx.6568.1.S1_at	4.66133	MMRN1	multimerin 1
Gga.1644.1.S1_a_at	4.64324	MGLL	Monoglyceride lipase
Gga.10720.1.S1_at	4.61419	---	---
Gga.2.1.S1_at	4.58923	---	---
Gga.7807.1.S1_at	4.57456	MFGE8	Milk fat globule-EGF factor 8 protein
GgaAffx.20684.1.S1_at	4.45906	---	---
GgaAffx.8122.1.S1_at	4.44267	SLC22A23	solute carrier family 22, member 23
Gga.423.1.S1_at	4.41384	CLU	clusterin
Gga.14654.1.S1_at	4.39585	---	---
Gga.8140.1.S1_at	4.37038	FGFBP1	fibroblast growth factor binding protein 1
Gga.11348.2.S1_a_at	4.35841	---	---
Gga.12676.1.S1_at	4.35699	LOC422609	similar to hypothetical protein MGC11324
GgaAffx.24181.1.S1_at	4.35397	SF3B4	splicing factor 3b, subunit 4, 49kDa
GgaAffx.13211.1.S1_s_at	4.33599	RCJMB04_35f9	F-box protein 32
Gga.17403.1.S1_at	4.33482	---	---
GgaAffx.22699.1.S1_at	4.30743	ATP11B	ATPase, class VI, type 11B
GgaAffx.282.1.S1_s_at	4.26249	TMPRSS9	transmembrane protease, serine 9
Gga.11674.1.S1_at	4.23608	---	---
GgaAffx.21348.1.A1_s_at	4.21265	LOC417031	similar to hypothetical protein LOC196463
Gga.6972.2.S1_at	4.20795	ABI3	ABI gene family, member 3
GgaAffx.11936.1.S1_s_at	4.20772	NEURL	neuralized homolog (Drosophila)
Gga.10646.1.S1_at	4.17736	CLASP2	cytoplasmic linker associated protein 2
GgaAffx.7613.1.S1_s_at	4.1197	TRIM7.2	Tripartite motif protein 7
GgaAffx.10023.1.S1_at	4.09372	SVEP1	sushi, von Willebrand factor type A, EGF and pentraxin domain containing 1
Gga.1108.1.S1_s_at	4.05911	RCJMB04_3c23	limb bud and heart development homolog (mouse)
Gga.16099.1.S1_s_at	4.05847	LOC426499	Similar to importin beta subunit
Gga.5662.1.S1_s_at	4.03729	---	---
Gga.17034.1.S1_s_at	4.01947	YPEL2	yippee-like 2 (Drosophila)
Gga.7631.1.S1_at	3.98579	---	---
Gga.9338.1.S1_at	3.97707	HINTW	Histidine triad nucleotide binding protein W
Gga.17583.1.S1_s_at	3.97602	C11orf2	chromosome 11 open reading frame2
Gga.584.1.S1_at	3.96682	VDR	vitamin D (1,25- dihydroxyvitamin D3) receptor
Gga.20055.1.S1_at	3.95372	---	---
Gga.1972.1.S1_at	3.94322	ACTN4	actinin, alpha 4
GgaAffx.23570.1.S1_at	3.92902	CCNI	cyclin I
GgaAffx.3525.1.S1_at	3.92267	F3	coagulation factor III (thromboplastin, tissue factor)
Gga.4579.1.S1_x_at	3.91225	TUBB2A	tubulin, beta 2A
Gga.7457.1.S1_at	3.87099	---	---
Gga.19461.1.S1_at	3.84887	---	---
Gga.10379.1.S1_at	3.84505	TRIM27	tripartite motif-containing 27
GgaAffx.11648.1.S1_at	3.83956	BCL6	B-cell CLL/lymphoma 6 (zinc finger protein 51)
Gga.12405.2.S1_a_at	3.837	MAPKAPK2	mitogen-activated protein kinase-activated protein kinase 2
GgaAffx.24999.1.S1_s_at	3.82582	EPHX2	epoxide hydrolase 2, cytoplasmic
GgaAffx.7043.3.S1_s_at	3.81644	RALGDS	ral guanine nucleotide dissociation stimulator
Gga.6265.1.S1_at	3.79529	LOC769847	similar to Glutathione S-transferase theta 1
Gga.8030.1.S1_at	3.76738	TFPI2	tissue factor pathway inhibitor 2
GgaAffx.23327.1.S1_s_at	3.76537	RIN3	Ras and Rab interactor 3
Gga.6407.1.S1_at	3.76193	---	---
GgaAffx.21776.1.S1_s_at	3.75454	MSX1	msh homeobox 1
Gga.2341.2.S1_s_at	3.74738	---	---
GgaAffx.21660.1.S1_at	3.74102	PTPRR	Protein tyrosine phosphatase, receptor type, R
GgaAffx.282.3.S1_at	3.73772	TMPRSS9	transmembrane protease, serine 9
Gga.5946.1.S1_at	3.69594	CPA2	carboxypeptidase A2 (pancreatic)
Gga.603.1.S1_at	3.6951	LOC396026	occludin
Gga.1669.1.S1_a_at	3.69069	FGF12	fibroblast growth factor 12
GgaAffx.11225.1.S1_at	3.68486	LOC427022	similar to DnaJ (Hsp40) homolog, subfamily B, member 2
Gga.714.1.S2_at	3.60881	FMN1	formin 1
Gga.19025.1.S1_at	3.58574	DUSP5	Dual specificity phosphatase 5
Gga.204.1.S1_at	3.58516	TMOD4	tropomodulin 4 (muscle)
Gga.16196.1.S1_at	3.5824	KRT14	keratin 14
Gga.7277.1.S1_at	3.57656	---	---
Gga.1964.1.S1_at	3.55065	MYO10	myosin X
Gga.7238.1.S1_s_at	3.54278	RCJMB04_19j12	oxoglutarate (alpha-ketoglutarate) dehydrogenase (lipoamide)
GgaAffx.24465.1.S1_at	3.53146	FNBP4	formin binding protein 4
Gga.6164.1.S1_at	3.52288	---	---
Gga.2906.1.S1_at	3.50408	---	---
Gga.10907.1.S1_at	3.4982	FKBP8	FK506 binding protein 8, 38kDa
Gga.4048.1.S1_at	3.48631	ID3	inhibitor of DNA binding 3, dominant negative helix-loop-helix protein
Gga.11604.1.S1_x_at	3.48583	LOC428877	hypothetical LOC428877
Gga.3317.1.S1_s_at	3.48051	NCOA1	nuclear receptor coactivator 1
GgaAffx.25884.1.S1_at	3.46639	ARRDC2	arrestin domain containing 2
Gga.4285.1.S1_at	3.46519	CEBPB	CCAAT/enhancer binding protein (C/EBP), beta
Gga.4579.1.S1_at	3.46306	TUBB2A	tubulin, beta 2A
Gga.6381.1.S1_at	3.46176	---	---
GgaAffx.25247.1.S1_at	3.45932	ARFIP2	ADP-ribosylation factor interacting protein 2 (arfaptin 2)
Gga.4564.2.S1_a_at	3.42708	FMO6P	flavin containing monooxygenase 6 pseudogene
Gga.16857.1.S1_at	3.42056	---	---
Gga.19089.1.S1_at	3.4032	---	---
Gga.7461.1.S1_at	3.3869	LOC421988	hypothetical LOC421988
GgaAffx.8922.1.S1_x_at	3.38325	---	---
Gga.6250.1.S1_at	3.37597	SELENBP1	selenium binding protein 1
Gga.8853.3.S1_s_at	3.37298	LOC422661 /// SULT1B1	similar to sulfotransferase 1B /// sulfotransferase family, cytosolic, 1B, member 1
Gga.17146.1.S1_at	3.36849	MGLL	monoglyceride lipase
GgaAffx.23658.1.S1_at	3.36428	---	---
GgaAffx.12290.1.S1_s_at	3.35961	MVP	major vault protein
Gga.1902.1.S1_at	3.3543	---	---
Gga.5695.1.A1_at	3.35112	---	---
Gga.827.1.S1_at	3.35101	LOC396450	erythroid-specific transcription factor eryf1
Gga.15318.1.S1_x_at	3.34141	RPSA	Ribosomal protein SA
Gga.2875.2.S1_a_at	3.33745	ACVR1	activin A receptor, type I
Gga.6119.1.S1_x_at	3.33107	---	---
Gga.8750.1.S1_at	3.32883	LOC426626	similar to Awp1-pending-prov protein
Gga.7316.1.S1_at	3.32732	---	---
Gga.1964.1.S1_s_at	3.32722	MYO10	myosin X
Gga.1259.1.S1_at	3.3115	LOC395413	histone acetyltransferase MYST
Gga.4115.1.S1_at	3.30794	ADH1B /// ADH1C	alcohol dehydrogenase 1B (class I), beta polypeptide /// alcohol dehydrogenase 1C (class I), gamma polypeptide
GgaAffx.8202.1.S1_at	3.30472	RCJMB04_12m23	hypothetical protein LOC769855
Gga.4412.1.S1_a_at	3.29155	TAPBP	TAP binding protein (tapasin)
Gga.29.1.S1_at	3.2875	B3GAT3	beta-1,3-glucuronyltransferase 3 (glucuronosyltransferase I)
Gga.6974.2.S1_at	3.27429	---	---
GgaAffx.25130.1.S1_s_at	3.25459	KLF5	Kruppel-like factor 5 (intestinal)
Gga.18916.1.S1_at	3.24809	NOTCH2	Notch homolog 2 (Drosophila)
Gga.4087.1.S1_at	3.24741	FZD1	frizzled homolog 1 (Drosophila)
GgaAffx.24468.2.S1_s_at	3.21913	LOC426632 /// LOC769410	similar to spectrin beta chain, muscle /// hypothetical protein LOC769410
Gga.4223.1.S1_at	3.19663	LOC395976	glutathione S-transferases CL2
Gga.7235.1.S1_at	3.19281	DHRS3	dehydrogenase/reductase (SDR family) member 3
Gga.17614.1.S1_at	3.18428	---	---
Gga.4290.1.S1_at	3.18088	ARNT	aryl hydrocarbon receptor nuclear translocator
GgaAffx.7654.1.S1_s_at	3.16667	LOC424265	Similar to Poly [ADP-ribose] polymerase 14 (PARP-14) (B aggressive lymphoma protein 2)
GgaAffx.21527.1.S1_at	3.16576	---	---
Gga.7214.1.S1_at	3.16381	---	---
Gga.6714.1.S1_at	3.15893	RAD9A	RAD9 homolog A (S. pombe)
Gga.4922.1.S2_at	3.15005	EGR1	early growth response 1
Gga.133.1.S1_at	3.14403	LOC422661	similar to sulfotransferase 1B
Gga.11404.1.S1_at	3.13707	---	---
Gga.10018.1.S1_at	3.12724	RIN3	Ras and Rab interactor 3
GgaAffx.4077.1.S1_at	3.12284	PROCR	protein C receptor, endothelial (EPCR)
Gga.889.1.S1_at	3.11837	ITGA3	integrin, alpha 3 (antigen CD49C, alpha 3 subunit of VLA-3 receptor)
Gga.4314.1.S1_at	3.11707	P50	dynamitin
Gga.7457.2.S1_a_at	3.11656	---	---
GgaAffx.21171.1.S1_s_at	3.10941	BTG2	BTG family, member 2
Gga.4564.1.S1_a_at	3.10777	FMO6P	flavin containing monooxygenase 6 pseudogene
GgaAffx.3750.1.S1_at	3.10755	AXUD1	AXIN1 up-regulated 1
Gga.4992.1.S1_at	3.10652	LOC396511	collagen alpha-1 chain
Gga.7598.1.S1_at	3.09989	LOC425545	similar to Maltase-glucoamylase (alpha-glucosidase)
Gga.11791.1.S1_at	3.09731	C1QTNF7	C1q and tumor necrosis factor related protein 7
Gga.7415.1.S1_at	3.06605	TPP1	Tripeptidyl peptidase I
Gga.1128.2.S1_a_at	3.06541	SOD3	superoxide dismutase 3, extracellular
Gga.17591.1.S1_at	3.05396	DOPEY2	Dopey family member 2
Gga.1002.1.S1_at	3.05219	LOC395566	T-protein
GgaAffx.26306.1.A1_s_at	3.05185	---	---
GgaAffx.11702.1.S1_at	3.05102	PLEKHF2	pleckstrin homology domain containing, family F (with FYVE domain) member 2
Gga.7238.2.S1_s_at	3.04363	RCJMB04_19j12	oxoglutarate (alpha-ketoglutarate) dehydrogenase (lipoamide)
Gga.16436.1.S1_at	3.03298	LOC424593	similar to selenoprotein Pb
Gga.5797.1.S1_at	3.01908	---	---
Gga.17590.1.S1_s_at	3	RCJMB04_10k5	chloride intracellular channel 2
Gga.840.2.S1_a_at	2.98945	---	---
GgaAffx.23840.1.S1_s_at	2.98758	ADH1C	alcohol dehydrogenase 1C (class I), gamma polypeptide
GgaAffx.11116.1.S1_at	2.98736	LOC419074	similar to F-box-WD40 repeat protein 6
Gga.8168.2.S1_at	2.98381	LOC417374	similar to integrin beta 4
GgaAffx.5421.1.S1_at	2.9805	KLC4	kinesin light chain 4
Gga.728.1.S1_a_at	2.96854	K-CAM	B-cadherin
Gga.12092.1.S1_at	2.96803	FAM20C	family with sequence similarity 20, member C
Gga.1607.2.S1_s_at	2.95311	---	---
Gga.10744.1.S1_at	2.94442	SLC5A9	Solute carrier family 5 (sodium/glucose cotransporter), member 9
Gga.9637.2.S1_a_at	2.93499	SAT1	Spermidine/spermine N1-acetyltransferase 1
Gga.2188.1.S1_s_at	2.92664	CCNI	cyclin I
Gga.2105.2.S1_s_at	2.92622	MPRIP	myosin phosphatase Rho interacting protein
Gga.7044.1.S1_s_at	2.923	SEPP1	selenoprotein P, plasma, 1
Gga.6134.1.S1_s_at	2.92236	RCJMB04_17n19	similar to transcript expressed during hematopoiesis 2
Gga.6168.2.S1_a_at	2.92011	---	---
Gga.125.1.S1_at	2.91903	LOC396449	riboflavin-binding protein
GgaAffx.12362.1.S1_s_at	2.91506	C1orf144	chromosome 1 open reading frame 144
GgaAffx.21050.1.S1_s_at	2.91191	PORCN	porcupine
GgaAffx.22685.1.S1_at	2.90663	SPRED2	sprouty-related, EVH1 domain containing 2
GgaAffx.21610.1.S1_s_at	2.90407	---	---
Gga.2431.1.S1_at	2.9008	LOC421341	hypothetical LOC421341
Gga.1094.1.S1_at	2.89439	CTSD	cathepsin D
GgaAffx.6025.1.S1_at	2.8915	---	---
Gga.12627.1.S1_at	2.88778	---	---
Gga.18811.1.S1_at	2.88705	---	---
Gga.5913.1.S1_a_at	2.88462	LOC777194	hypothetical protein LOC777194
Gga.2424.2.S1_a_at	2.88302	B4GALT2	UDP-Gal:betaGlcNAc beta 1,4- galactosyltransferase, polypeptide 2
Gga.13758.1.S1_at	2.87933	---	---
GgaAffx.9549.1.S1_at	2.87554	CDC2L6	cell division cycle 2-like 6 (CDK8-like)
Gga.15907.1.S1_at	2.87543	---	---
Gga.7239.1.S1_at	2.84116	---	---
Gga.2105.2.S1_a_at	2.83912	MPRIP	myosin phosphatase Rho interacting protein
Gga.4570.1.S1_at	2.81958	RCJMB04_16d21	cold shock domain containing E1, RNA-binding
Gga.6642.1.A1_at	2.81677	LOC769242	similar to LOC443683 protein
Gga.7034.1.S1_at	2.81265	---	---
GgaAffx.21150.1.S1_at	2.81223	---	---
Gga.9901.1.S1_at	2.81011	TLR15	toll-like receptor 15
Gga.13809.1.S1_at	2.80903	---	---
GgaAffx.21204.1.S1_at	2.80889	---	---
Gga.6020.1.S1_at	2.7959	LOC425131	hypothetical LOC425131
GgaAffx.396.1.S1_at	2.78181	LOC428321	hypothetical LOC428321
GgaAffx.2053.1.S1_at	2.77891	---	---
GgaAffx.26025.1.S1_at	2.77711	TRIT1	tRNA isopentenyltransferase 1
GgaAffx.22227.1.S1_s_at	2.77458	ZDHHC5	zinc finger, DHHC-type containing 5
Gga.1951.1.S1_at	2.77384	GJB6	gap junction protein, beta 6, 30kDa
GgaAffx.21324.1.S1_at	2.76268	WBP4	WW domain binding protein 4 (formin binding protein 21)
Gga.13183.1.S1_at	2.7619	ANK2	Ankyrin 2, neuronal
GgaAffx.21574.1.S1_at	2.75822	---	---
Gga.18461.1.S1_s_at	2.7566	PTPRF	protein tyrosine phosphatase, receptor type, F
GgaAffx.20618.1.S1_s_at	2.75599	PHF12	PHD finger protein 12
Gga.7244.1.S1_at	2.75293	LOC426184	Hypothetical LOC426184
GgaAffx.3073.1.S1_s_at	2.74976	RCJMB04_31h7	zinc finger protein 777
Gga.8191.1.S1_at	2.74783	---	---
GgaAffx.12895.1.S1_at	2.74365	RCJMB04_25m4	mitochondrial ribosomal protein S6
Gga.1818.1.S1_s_at	2.74205	NEBL	nebulette
Gga.3363.1.S1_at	2.73894	IRF2	interferon regulatory factor 2
Gga.11427.1.S1_at	2.73833	---	---
Gga.24.3.S1_a_at	2.73678	SH3GL1	SH3-domain GRB2-like 1
Gga.1798.1.S1_a_at	2.73644	TSC22D1	TSC22 domain family, member 1
Gga.12469.1.S1_x_at	2.72976	---	---
Gga.4695.1.S1_a_at	2.72655	---	---
Gga.14603.1.S1_at	2.71152	---	---
Gga.13148.1.S1_at	2.69905	LOC416052	Similar to interleukin 17 receptor C
Gga.4900.3.S1_s_at	2.69061	LOC425783	similar to C-type lectin-like receptor
Gga.5360.2.S1_a_at	2.69047	GILZ	TSC22 domain family, member 3
Gga.5207.1.S1_at	2.6864	---	---
Gga.11662.2.S1_a_at	2.68182	CHMP4C	chromatin modifying protein 4C
Gga.4082.1.S1_at	2.6701	SMO	smoothened homolog (Drosophila)
Gga.2520.2.S1_a_at	2.66903	---	---
Gga.3135.1.S1_at	2.65949	---	---
Gga.15399.1.S1_s_at	2.65832	EVL	Enah/Vasp-like
GgaAffx.1396.1.S1_s_at	2.65355	EVPL	envoplakin
Gga.17127.1.S1_at	2.65322	MARK3	MAP/microtubule affinity-regulating kinase 3
Gga.8051.1.S1_at	2.64322	---	---
Gga.680.1.S1_at	2.63631	CKR2	procKr2
Gga.10110.1.S1_at	2.63525	---	---
Gga.15318.1.S1_at	2.6305	RPSA	Ribosomal protein SA
GgaAffx.4150.2.S1_s_at	2.62825	ARHGEF12	Rho guanine nucleotide exchange factor (GEF) 12
GgaAffx.20516.1.S1_s_at	2.62657	---	---
Gga.7931.1.S1_at	2.62463	---	---
Gga.19180.1.S1_s_at	2.62456	MXI1	MAX interactor 1
Gga.1009.1.S1_s_at	2.62268	ARPC1B	actin related protein 2/3 complex, subunit 1B, 41kDa
Gga.9057.1.S1_at	2.6212	DNAJC14	DnaJ (Hsp40) homolog, subfamily C, member 14
GgaAffx.24869.1.S1_s_at	2.6143	PTP4A3	protein tyrosine phosphatase type IVA, member 3
Gga.12792.1.S1_at	2.61298	---	---
Gga.16588.1.S1_at	2.60609	---	---
Gga.2625.1.S1_at	2.60399	RARRES1	retinoic acid receptor responder (tazarotene induced) 1
Gga.915.1.S1_at	2.60233	SOCS3	suppressor of cytokine signaling 3
Gga.156.1.S1_at	2.59387	NBL1	neuroblastoma, suppression of tumorigenicity 1
Gga.156.2.S1_a_at	2.59303	NBL1	neuroblastoma, suppression of tumorigenicity 1
Gga.1779.1.S1_at	2.59227	---	---
Gga.496.1.S1_at	2.59101	RELN	reelin
Gga.11518.1.S1_at	2.58099	---	---
Gga.3381.1.S2_at	2.58035	HOXA3	homeobox A3
GgaAffx.282.2.S1_s_at	2.57937	TMPRSS9	transmembrane protease, serine 9
Gga.4058.1.S1_at	2.57564	LOC396473	myristoylated alanine-rich C kinase substrate (MARCKS)
Gga.1030.1.S1_at	2.57316	MYC	v-myc myelocytomatosis viral oncogene homolog (avian)
GgaAffx.21492.1.S1_at	2.56747	---	---
GgaAffx.26446.2.S1_s_at	2.56429	LOC769847	similar to Glutathione S-transferase theta 1
Gga.7102.1.S1_at	2.55027	UBOX5	U-box domain containing 5
GgaAffx.26025.2.S1_s_at	2.55	TRIT1	tRNA isopentenyltransferase 1
GgaAffx.22425.1.S1_s_at	2.5499	SLC16A5	solute carrier family 16, member 5 (monocarboxylic acid transporter 6)
Gga.7770.1.S1_at	2.53846	---	---
GgaAffx.1.1.S1_s_at	2.53747	NFKBIA	nuclear factor of kappa light polypeptide gene enhancer in B-cells inhibitor, alpha
Gga.9455.1.S1_at	2.53718	---	---
Gga.5001.1.S1_at	2.53422	CRIM1	cysteine rich transmembrane BMP regulator 1 (chordin-like)
Gga.19423.1.S1_at	2.53316	LOC417031	similar to hypothetical protein LOC196463
Gga.18986.1.S1_at	2.52175	---	---
GgaAffx.10617.2.S1_s_at	2.52075	TLR7	toll-like receptor 7
Gga.4924.1.S1_at	2.51823	BRD2 /// LOC768702	bromodomain containing 2 /// similar to ring 3
Gga.18969.1.S1_s_at	2.51455	TMBIM1	transmembrane BAX inhibitor motif containing 1
GgaAffx.20511.1.S1_at	2.51347	---	---
Gga.6062.1.S1_at	2.51317	LOC424682	similar to InaD-like protein
Gga.7566.1.S1_at	2.50495	LOC424918	hypothetical LOC424918
Gga.3350.1.S1_at	2.50467	PTGDS	prostaglandin D2 synthase 21kDa (brain)
Gga.15902.1.S1_s_at	2.5032	ASCC3L1	activating signal cointegrator 1 complex subunit 3-like 1
Gga.2501.1.A1_at	2.50273	---	---
Gga.4896.1.S1_at	2.50165	LOC427638	Similar to Glutathione peroxidase 3 precursor (GSHPx-3) (GPx-3) (Plasma glutathione peroxidase) (GSHPx-P)
Gga.9708.2.S1_a_at	2.5014	PPAP2A	Phosphatidic acid phosphatase type 2A
Gga.9786.1.S1_at	2.49963	---	---
Gga.3044.1.S1_at	2.49476	WNT6	wingless-type MMTV integration site family, member 6
GgaAffx.25567.1.S1_at	2.49424	NEFL	neurofilament, light polypeptide 68kDa
Gga.19325.1.S1_at	2.49405	EPHX2	epoxide hydrolase 2, cytoplasmic
Gga.3673.1.S2_at	2.48971	LDB2	LIM domain binding 2
Gga.4674.2.S1_at	2.489	PHACTR4	phosphatase and actin regulator 4
GgaAffx.24195.1.S1_at	2.48601	RBM14	RNA binding motif protein 14
GgaAffx.20390.1.S1_at	2.48206	---	---
Gga.8326.1.S1_at	2.48046	---	---
Gga.7663.1.S1_at	2.47945	---	---
Gga.5972.1.S1_at	2.47904	MBD2	methyl-CpG binding domain protein 2
GgaAffx.12664.1.S1_s_at	2.47892	LOC768680	hypothetical protein LOC768680
Gga.1720.1.S1_at	2.47054	BCAR1	breast cancer anti-estrogen resistance 1
Gga.19434.1.S1_at	2.46977	---	---
Gga.6941.1.S1_at	2.46735	LOC771156	Similar to guanine nucleotide exchange factor Lbc
GgaAffx.9068.1.S1_at	2.46539	LOC426226	similar to KIAA0182
Gga.5385.1.S1_s_at	2.4629	RCJMB04_21j5	argininosuccinate synthetase 1
Gga.7742.1.S1_at	2.45187	---	---
Gga.12926.1.S1_s_at	2.45139	---	---
GgaAffx.24772.1.S1_at	2.44296	C17orf59	chromosome 17 open reading frame 59
Gga.4130.1.S1_at	2.44251	NR1H3	nuclear receptor subfamily 1, group H, member 3
Gga.9922.1.S1_at	2.44117	C9orf4	Chromosome 9 open reading frame 4
Gga.16921.1.S1_at	2.43994	TCP11L2	t-complex 11 (mouse)-like 2
GgaAffx.20334.1.S1_at	2.43825	RCJMB04_18a15	PDZ and LIM domain 5
Gga.4916.1.S1_s_at	2.43797	PDCD4	programmed cell death 4 (neoplastic transformation inhibitor)
Gga.6735.1.S1_s_at	2.43102	---	---
GgaAffx.11117.1.S1_at	2.43008	LOC419077	similar to sphingomyelin phosphodiesterase
GgaAffx.12592.1.S1_at	2.42745	SERTAD2	SERTA domain containing 2
Gga.16375.1.S1_at	2.42569	---	---
Gga.6268.1.S1_at	2.42429	---	---
GgaAffx.9707.1.S1_s_at	2.42371	PCMTD1	protein-L-isoaspartate (D-aspartate) O-methyltransferase domain containing 1
Gga.7845.1.S1_at	2.42325	---	---
GgaAffx.4587.1.S1_at	2.41838	LOC429557	similar to S6 kinase 2
GgaAffx.24639.1.S1_at	2.41716	LOC769163	similar to GPBP-interacting protein 130b
GgaAffx.21147.1.S1_at	2.41511	---	---
Gga.3035.1.S1_at	2.41187	EPAS1	endothelial PAS domain protein 1
Gga.701.1.S1_s_at	2.41145	LOC396194 /// RSFR	leukocyte ribonuclease A-1 /// leukocyte ribonuclease A-2
Gga.9931.1.S1_at	2.41086	LOC425332	similar to BC039210 protein
Gga.9980.2.S1_a_at	2.40919	LOC771191	similar to HEXIM1 protein
GgaAffx.845.1.S1_s_at	2.40311	MAP2K2	mitogen-activated protein kinase kinase 2
GgaAffx.7201.6.S1_s_at	2.39157	LPHN3	latrophilin 3
GgaAffx.26564.1.S1_at	2.38574	KSR1	kinase suppressor of ras 1
Gga.1452.1.S1_at	2.38223	UNC5B	unc-5 homolog B (C. elegans)
Gga.9136.1.S1_at	2.37653	TACSTD1	tumor-associated calcium signal transducer 1
GgaAffx.12884.1.S1_at	2.37648	---	---
Gga.3412.1.S1_at	2.37569	CITED4	Cbp/p300-interacting transactivator, with Glu/Asp-rich carboxy-terminal domain, 4
Gga.5888.1.S1_s_at	2.36971	MLL3	myeloid/lymphoid or mixed-lineage leukemia 3
Gga.17545.1.S1_at	2.36873	---	---
Gga.15708.2.S1_a_at	2.36708	TMEM184B	transmembrane protein 184B
Gga.13326.1.S1_at	2.36438	---	---
Gga.2952.1.S1_at	2.36406	CLDN3	claudin 3
GgaAffx.13048.1.S1_at	2.35025	PLS3	plastin 3 (T isoform)
Gga.17790.1.S1_at	2.34615	---	---
Gga.9136.2.S1_x_at	2.34339	TACSTD1	tumor-associated calcium signal transducer 1
Gga.2125.1.S1_at	2.34075	---	---
Gga.2148.4.S1_a_at	2.3352	SLC31A1	solute carrier family 31 (copper transporters), member 1
GgaAffx.24545.1.S1_at	2.33389	ENC1	ectodermal-neural cortex (with BTB-like domain)
Gga.9233.1.S1_at	2.33152	---	---
Gga.14715.1.S1_at	2.33087	---	---
Gga.9565.1.S1_at	2.32959	C1orf55	chromosome 1 open reading frame 55
Gga.15973.1.S1_at	2.32946	RIPK4	receptor-interacting serine-threonine kinase 4
Gga.10040.2.S1_at	2.32824	---	---
GgaAffx.5614.1.S1_at	2.32772	NDOR1	NADPH dependent diflavin oxidoreductase 1
Gga.4593.3.A1_a_at	2.32627	LOC419680	similar to CAP, adenylate cyclase-associated protein 1 (yeast)
Gga.17070.1.S1_at	2.3251	---	---
Gga.8584.1.S1_at	2.3151	---	---
Gga.13237.1.S1_at	2.31437	---	---
Gga.2475.1.S1_at	2.30965	PON2	paraoxonase 2
Gga.5522.1.S1_at	2.30782	SLC25A1	solute carrier family 25 (mitochondrial carrier; citrate transporter), member 1
Gga.8292.1.S1_at	2.30405	CAMTA1	calmodulin binding transcription activator 1
Gga.8312.1.S1_s_at	2.29556	LOC415787	similar to LOC443703 protein
GgaAffx.20877.1.S1_at	2.29137	SOX7	SRY (sex determining region Y)-box 7
Gga.13030.1.S1_at	2.29086	---	---
GgaAffx.13100.1.S1_s_at	2.28759	---	---
GgaAffx.9098.1.S1_at	2.28705	CENTD1	centaurin, delta 1
Gga.5375.1.S1_at	2.28559	ST14	suppression of tumorigenicity 14 (colon carcinoma)
Gga.8064.1.S1_at	2.2838	C9orf150	Chromosome 9 open reading frame 150
Gga.16254.1.S1_at	2.27888	PCAF	p300/CBP-associated factor
Gga.16560.2.S1_s_at	2.27753	MCL1	myeloid cell leukemia sequence 1 (BCL2-related)
Gga.5911.1.S1_at	2.27715	CLCN3	chloride channel 3
GgaAffx.20475.1.S1_s_at	2.2761	LOC419755 /// PDZD3	similar to NOD9 /// PDZ domain containing 3
Gga.1750.1.S1_at	2.26743	SLC16A2	Solute carrier family 16, member 2 (monocarboxylic acid transporter 8)
Gga.5978.2.S1_s_at	2.26546	ZDHHC9	zinc finger, DHHC-type containing 9
GgaAffx.5942.1.S1_at	2.26305	FOXP2	forkhead box P2
GgaAffx.1389.1.S1_at	2.2593	FOXI1	forkhead box I1
Gga.9002.1.S1_at	2.25697	---	---
Gga.6082.1.S1_at	2.25596	---	---
Gga.16905.1.S1_at	2.25468	---	---
Gga.10902.1.S1_at	2.25355	RASL11A	RAS-like, family 11, member A
GgaAffx.25620.1.S1_s_at	2.25029	AHCYL1	S-adenosylhomocysteine hydrolase-like 1
Gga.5878.1.S1_at	2.24841	MICALL2	MICAL-like 2
Gga.977.1.S1_at	2.24786	PTRF	polymerase I and transcript release factor
Gga.6331.1.S1_at	2.24564	---	---
Gga.7246.1.S1_at	2.24159	---	---
Gga.7311.1.S1_s_at	2.2415	USP48	Ubiquitin specific peptidase 48
GgaAffx.11652.1.S1_s_at	2.24117	RCJMB04_3e19	twinfilin, actin-binding protein, homolog 2 (Drosophila)
GgaAffx.12331.1.S1_at	2.23326	RNF11	ring finger protein 11
GgaAffx.3047.2.S1_s_at	2.22918	FAM101B	family with sequence similarity 101, member B
Gga.13294.1.S1_at	2.22888	---	---
Gga.4319.1.S1_at	2.22881	TLN1	talin 1
GgaAffx.20330.1.S1_at	2.22861	LOC426050	similar to KIAA0802 protein
Gga.8904.1.S1_at	2.2238	---	---
Gga.7233.1.S1_at	2.22285	---	---
Gga.16533.1.S1_at	2.2228	DBNL	drebrin-like
Gga.19309.1.S1_at	2.22038	---	---
GgaAffx.11705.1.S1_at	2.21759	HAGHL	hydroxyacylglutathione hydrolase-like
Gga.8999.1.S1_at	2.21656	AKAP13	A kinase (PRKA) anchor protein 13
GgaAffx.3112.1.S1_s_at	2.21618	FLII	flightless I homolog (Drosophila)
Gga.19237.1.S1_at	2.21132	---	---
Gga.4950.1.S1_at	2.2112	---	---
GgaAffx.22160.1.S1_at	2.21084	RNF10	ring finger protein 10
Gga.17471.1.S1_at	2.20434	KIAA0319L	KIAA0319-like
GgaAffx.11627.1.S1_s_at	2.20262	RCJMB04_3a3	cell cycle progression 1
Gga.17605.1.S1_s_at	2.20134	BSDC1	BSD domain containing 1
Gga.15966.1.S1_at	2.19841	ANK2	ankyrin 2, neuronal
Gga.9174.3.S1_s_at	2.19666	KCTD10	potassium channel tetramerisation domain containing 10
Gga.15954.1.S1_at	2.1947	GAB1	GRB2-associated binding protein 1
Gga.16202.1.S1_at	2.1932	LOC415665	Similar to mKIAA1930 protein
GgaAffx.20930.1.S1_s_at	2.18729	---	---
Gga.15403.1.S1_at	2.1843	---	---
Gga.18943.1.S1_at	2.17871	LOC426039	hypothetical LOC426039
Gga.12967.1.S1_at	2.17831	CCNG2	Cyclin G2
GgaAffx.12694.1.S1_at	2.17352	EXOC8	exocyst complex component 8
Gga.9593.1.S1_at	2.17336	EMP2	epithelial membrane protein 2
Gga.3998.1.S1_at	2.1712	MAP1LC3A	microtubule-associated protein 1 light chain 3 alpha
Gga.16672.1.S1_at	2.17047	---	---
GgaAffx.24355.2.S1_at	2.16981	NRBP2	nuclear receptor binding protein 2
Gga.5626.1.S1_s_at	2.16378	EVL	Enah/Vasp-like
Gga.3953.3.S1_a_at	2.16366	GPBP1L1	GC-rich promoter binding protein 1-like 1
GgaAffx.1200.1.S1_at	2.16191	PHYHIPL	phytanoyl-CoA 2-hydroxylase interacting protein-like
GgaAffx.12659.1.S1_at	2.1596	MXD1	MAX dimerization protein 1
Gga.5449.1.S1_at	2.15791	---	---
GgaAffx.5413.1.S1_x_at	2.15342	LOC771098	similar to glutaryl-Coenzyme A dehydrogenase
Gga.7691.1.S1_at	2.1516	---	---
GgaAffx.12107.1.S1_at	2.14865	---	---
Gga.710.1.S1_a_at	2.14777	NFIA	nuclear factor I/A
GgaAffx.23583.1.S1_s_at	2.14652	PPP1R13B	protein phosphatase 1, regulatory (inhibitor) subunit 13B
Gga.5370.1.S1_at	2.14583	---	---
Gga.8337.1.S1_at	2.14414	HAGH	hydroxyacylglutathione hydrolase
Gga.7985.1.S1_at	2.14346	---	---
GgaAffx.26189.2.S1_s_at	2.14029	BAP1	BRCA1 associated protein-1 (ubiquitin carboxy-terminal hydrolase)
Gga.6639.1.A1_at	2.1333	---	---
GgaAffx.13048.1.S1_s_at	2.13255	PLS3	plastin 3 (T isoform)
Gga.8836.1.S1_at	2.12957	LOC416661	similar to 1500031H01Rik protein
GgaAffx.7796.1.S1_at	2.1287	SLC39A8	solute carrier family 39 (zinc transporter), member 8
Gga.12375.1.S1_at	2.12665	LOC769919	hypothetical protein LOC769919
GgaAffx.21985.1.S1_at	2.12578	LOC418645	similar to RIKEN cDNA 9330182L06
GgaAffx.20528.1.S1_at	2.12537	PROS1	protein S (alpha)
GgaAffx.20299.1.S1_s_at	2.1247	TMEM106B	transmembrane protein 106B
GgaAffx.20426.1.S1_at	2.12168	RCJMB04_3a6	B-cell CLL/lymphoma 11A (zinc finger protein)
Gga.14492.1.S1_at	2.12051	NT5C1B	5'-nucleotidase, cytosolic IB
Gga.2068.2.S1_at	2.11934	SIDT2	SID1 transmembrane family, member 2
Gga.4531.3.S1_at	2.11861	---	---
Gga.4853.1.S1_at	2.11792	LOC419245	hypothetical LOC419245
Gga.6218.1.S1_at	2.11697	MFAP5	microfibrillar associated protein 5
Gga.19405.1.S1_at	2.11631	LOC771307	Similar to MEG3
Gga.12239.2.S1_s_at	2.1138	MAP3K7IP3	mitogen-activated protein kinase kinase kinase 7 interacting protein 3
GgaAffx.11284.1.S1_at	2.11285	LOC425606	similar to glutaminyl-peptide cyclotransferase-like
Gga.2606.1.S1_at	2.11182	---	---
Gga.395.1.S1_at	2.11077	LOC395676	osteoblast regulatory factor 3A
GgaAffx.23283.1.S1_s_at	2.11024	AUTS2	autism susceptibility candidate 2
GgaAffx.20481.1.S1_at	2.10921	---	---
Gga.16544.1.S1_s_at	2.10695	RCJMB04_10k5	chloride intracellular channel 2
GgaAffx.23778.1.S1_s_at	2.10511	NAT12	N-acetyltransferase 12
Gga.5832.1.S1_at	2.105	WSB2	WD repeat and SOCS box-containing 2
Gga.7745.1.S1_at	2.10335	---	---
Gga.16588.2.S1_at	2.10158	---	---
Gga.3585.1.S2_at	2.09905	KAT2A	K(lysine) acetyltransferase 2A
Gga.16010.1.S1_s_at	2.09896	---	---
GgaAffx.7796.1.S1_s_at	2.09847	SLC39A8	solute carrier family 39 (zinc transporter), member 8
Gga.15938.1.S1_at	2.0974	RABGAP1	RAB GTPase activating protein 1
Gga.10067.1.S1_at	2.09718	KANK4	KN motif and ankyrin repeat domains 4
Gga.6517.1.S1_s_at	2.09697	---	---
Gga.14364.1.S1_at	2.09422	---	---
Gga.7766.1.S1_at	2.09381	PRPS2	phosphoribosyl pyrophosphate synthetase 2
Gga.6247.1.S1_a_at	2.09341	---	---
Gga.3059.1.S1_at	2.08983	---	---
Gga.1332.1.S1_at	2.08758	TMEM87A	Transmembrane protein 87A
GgaAffx.10146.1.S1_s_at	2.08564	MTO1	mitochondrial translation optimization 1 homolog (S. cerevisiae)
GgaAffx.24078.1.S1_s_at	2.08279	TRIO	triple functional domain (PTPRF interacting)
Gga.18157.1.S1_at	2.08015	---	---
Gga.17120.1.S1_at	2.07902	---	---
GgaAffx.12216.1.S1_s_at	2.07821	RCJMB04_10n18	clathrin, light chain (Lcb)
Gga.12849.1.S1_at	2.07659	SMOC2	SPARC related modular calcium binding 2
Gga.12856.1.S1_at	2.07654	TDH	L-threonine dehydrogenase
Gga.3933.1.S1_at	2.07552	---	---
GgaAffx.20575.1.S1_at	2.07505	---	---
Gga.19101.1.S1_at	2.07339	---	---
Gga.14424.1.S1_s_at	2.07238	SH3GL1	SH3-domain GRB2-like 1
GgaAffx.8419.1.S1_s_at	2.06977	LOC425964 /// LOC431192	similar to guanine nucleotide exchange factor /// similar to alternate SOS1
Gga.19289.1.S1_at	2.06613	PRCP	Prolylcarboxypeptidase (angiotensinase C)
Gga.7098.1.S1_at	2.06587	PPP1R13B	protein phosphatase 1, regulatory (inhibitor) subunit 13B
Gga.1207.2.S1_a_at	2.05675	LOC426515	hypothetical LOC426515
GgaAffx.20978.1.S1_s_at	2.05197	FGFR2	fibroblast growth factor receptor 2
Gga.9700.1.S1_at	2.05192	TSPAN7	tetraspanin 7
Gga.16071.1.S1_s_at	2.04626	SGPL1	sphingosine-1-phosphate lyase 1
Gga.15902.1.S1_at	2.04606	ASCC3L1	activating signal cointegrator 1 complex subunit 3-like 1
Gga.7383.1.S1_at	2.04237	---	---
Gga.18258.1.S1_s_at	2.04033	---	---
Gga.4664.2.S1_a_at	2.04002	LOC769329	Hypothetical protein LOC769329
Gga.14414.1.S1_at	2.03528	---	---
Gga.4475.1.S1_at	2.03413	OGT	O-linked N-acetylglucosamine (GlcNAc) transferase (UDP-N-acetylglucosamine:polypeptide-N-acetylglucosaminyl transferase)
Gga.17789.1.S1_at	2.03383	---	---
Gga.6025.1.S1_s_at	2.03265	CTSS	cathepsin S
GgaAffx.22707.2.S1_s_at	2.03105	---	---
Gga.4965.1.S1_at	2.0309	COL12A1	collagen, type XII, alpha 1
Gga.18767.1.S1_at	2.0307	---	---
Gga.2794.1.S1_at	2.03002	EP300	E1A binding protein p300
GgaAffx.12237.1.S1_s_at	2.02971	OGT	O-linked N-acetylglucosamine (GlcNAc) transferase (UDP-N-acetylglucosamine:polypeptide-N-acetylglucosaminyl transferase)
GgaAffx.12161.1.S1_s_at	2.0295	TRPC4AP	transient receptor potential cation channel, subfamily C, member 4 associated protein
Gga.13333.1.S1_at	2.02713	---	---
Gga.4661.2.S1_at	2.02649	TUBA1C	tubulin, alpha 1c
Gga.3041.1.S1_at	2.02498	TNNC1	troponin C type 1 (slow)
Gga.8510.1.S1_at	2.02087	---	---
Gga.3854.1.S2_at	2.01739	CTSB	cathepsin B
GgaAffx.22594.1.S1_s_at	2.01704	SPINT1	serine peptidase inhibitor, Kunitz type 1
Gga.2606.1.S1_x_at	2.01666	---	---
GgaAffx.24921.2.S1_s_at	2.01581	MAP3K7IP3	mitogen-activated protein kinase kinase kinase 7 interacting protein 3
Gga.12179.1.S1_at	2.01509	---	---
Gga.8950.1.S1_at	2.0118	LOC418683	similar to hect domain and RLD 2
Gga.12274.1.S1_at	2.01125	---	---
GgaAffx.11943.1.S1_s_at	2.00952	SLC17A5	solute carrier family 17 (anion/sugar transporter), member 5
Gga.6974.1.S1_at	2.00921	---	---
GgaAffx.21730.1.S1_s_at	2.00907	---	---
GgaAffx.23685.1.S1_s_at	2.00749	LIMD1	LIM domains containing 1
Gga.15628.1.S1_at	2.00713	---	---
Gga.5888.2.S1_a_at	2.00644	MLL3	myeloid/lymphoid or mixed-lineage leukemia 3
Gga.18926.2.S1_a_at	2.00308	PTP4A3	protein tyrosine phosphatase type IVA, member 3
Gga.9298.1.S1_at	2.00289	LOC419134	similar to copine I
Gga.19935.1.A1_at	2.00283	ARSJ	Arylsulfatase family, member J
GgaAffx.10841.1.S1_s_at	2.00132	LMO7	LIM domain 7

## Sheet: DOWN E7-E10
Down regulated from E7 to E10: 25 probe sets
Gene ID	Fold Change	Gene Symbol	Gene Title
Gga.19409.1.S1_at	0.0115758	COL4A2	collagen, type IV, alpha 2
Gga.256.1.S2_at	0.187615	TPD52L1	Tumor protein D52-like 1
Gga.3402.1.S2_at	0.224766	OLFM1	olfactomedin 1
Gga.3219.1.S1_at	0.23003	FIGF	c-fos induced growth factor (vascular endothelial growth factor D)
GgaAffx.25896.1.S1_at	0.243559	SLC1A3	solute carrier family 1 (glial high affinity glutamate transporter), member 3
Gga.9276.2.S1_s_at	0.262421	LOC772074	Hypothetical protein LOC772074
Gga.2533.1.S1_s_at	0.28072	GSTA1	glutathione S-transferase A1
Gga.2551.2.S1_s_at	0.287133	LTF	lactotransferrin
Gga.15354.1.S1_at	0.323746	UGCG	UDP-glucose ceramide glucosyltransferase
GgaAffx.24937.1.S1_s_at	0.372372	MCPH1	microcephaly, primary autosomal recessive 1
Gga.12965.1.S1_s_at	0.372756	C21orf45	chromosome 21 open reading frame 45
Gga.2551.2.S1_a_at	0.384975	LTF	lactotransferrin
GgaAffx.21046.1.S1_at	0.396576	TSR1	TSR1, 20S rRNA accumulation, homolog (S. cerevisiae)
Gga.5890.1.S1_at	0.402558	WDR77	WD repeat domain 77
Gga.3743.1.S1_at	0.410174	TRIP13	thyroid hormone receptor interactor 13
Gga.12177.2.S1_a_at	0.41258	IWS1	IWS1 homolog (S. cerevisiae)
Gga.805.1.S1_at	0.443613	EPHA3	EPH receptor A3
Gga.10898.1.S1_s_at	0.45709	MTIF2	mitochondrial translational initiation factor 2
GgaAffx.5621.1.S1_at	0.462855	DCLRE1A	DNA cross-link repair 1A (PSO2 homolog, S. cerevisiae)
Gga.7672.3.S1_s_at	0.470529	RCJMB04_2j4	SAPS domain family, member 3
GgaAffx.12087.1.S1_s_at	0.472039	CENPL	centromere protein L
GgaAffx.12469.1.S1_at	0.478577	RCJMB04_16d24	ELOVL family member 6, elongation of long chain fatty acids (FEN1/Elo2, SUR4/Elo3-like, yeast)
Gga.15741.1.S1_at	0.48096	GAS2	growth arrest-specific 2
Gga.5246.2.S1_a_at	0.481263	---	---
GgaAffx.24520.2.S1_s_at	0.487196	SFRS12	splicing factor, arginine/serine-rich 12
GgaAffx.7711.1.S1_at	0.491126	KIF18A	kinesin family member 18A

## Sheet: UP E10-E14
Up regulated from E10 to E14: 179 probe sets
Gene ID	Fold Change	Gene Symbol	Gene Title
Gga.6666.1.S1_at	219.621	LOC770450	similar to serine protease inhibitor Kazal type 9
Gga.6418.1.S1_at	114.811	---	---
Gga.19409.1.S1_at	89.3806	COL4A2	collagen, type IV, alpha 2
Gga.729.1.S1_at	50.2361	LOC396260	mature avidin
Gga.9531.1.S1_at	29.8451	CAMP	cathelicidin antimicrobial peptide
GgaAffx.12288.1.S1_s_at	28.5388	TGM4	transglutaminase 4 (prostate)
GgaAffx.6456.5.S1_x_at	26.1691	LOC768881	similar to type II keratin K6h
Gga.12800.1.S1_at	18.8387	MMP3	matrix metallopeptidase 3 (stromelysin 1, progelatinase)
Gga.11845.1.S1_at	16.8825	TMEM16A	transmembrane protein 16A
Gga.7447.1.S1_at	15.7658	LOC772080	similar to type I hair keratin KA31
GgaAffx.6456.5.S1_s_at	15.5538	LOC431299 /// LOC768880 /// LOC768881	similar to type II keratin K6h /// similar to Krt6b protein /// similar to type II keratin K6h
Gga.2510.1.S1_at	14.3674	C3	complement component 3
Gga.10818.1.S1_at	14.0646	LOC429567	Similar to protease
Gga.7447.2.S1_s_at	14.0415	LOC772080	similar to type I hair keratin KA31
Gga.740.1.S1_at	14.0008	S100A9	S100 calcium binding protein A9
Gga.495.1.S1_at	13.4965	GAL2	gallinacin 2
Gga.7004.1.S1_at	12.4795	LOC420301	similar to stem cell antigen 2
Gga.5396.1.S1_at	12.3677	C1QB	complement component 1, q subcomponent, B chain
GgaAffx.4192.1.S1_at	10.6408	---	---
GgaAffx.993.1.S1_at	10.2962	NEU2	sialidase 2 (cytosolic sialidase)
GgaAffx.6592.1.S1_at	9.70584	---	---
Gga.7639.2.S1_a_at	9.42504	LOC422000	similar to putative protein product of HMFN0672
GgaAffx.2960.1.S1_s_at	8.95077	C1QB	complement component 1, q subcomponent, B chain
Gga.18620.1.S1_at	8.65635	---	---
Gga.13336.3.S1_a_at	8.60876	BLB1 /// BLB2	MHC class II antigen B-F minor heavy chain /// MHC class II beta chain
Gga.8260.1.S1_at	8.58158	LOC422000	similar to putative protein product of HMFN0672
Gga.6072.2.S1_at	8.24288	LOC423695	hypothetical LOC423695
Gga.3219.1.S1_at	7.41663	FIGF	c-fos induced growth factor (vascular endothelial growth factor D)
GgaAffx.12270.1.S1_at	7.30051	ATP13A4	ATPase type 13A4
Gga.6252.1.S1_at	7.03631	TMEM16A	transmembrane protein 16A
Gga.8216.1.S1_at	6.99858	LOC424257	Similar to KIAA1237 protein
Gga.3391.1.S1_at	6.8342	KRT15	keratin 15
GgaAffx.4498.1.S1_s_at	6.6691	ATP13A4	ATPase type 13A4
GgaAffx.21845.2.S1_s_at	6.33968	CD74	CD74 molecule, major histocompatibility complex, class II invariant chain
Gga.866.1.S1_at	6.18146	COL17A1	collagen, type XVII, alpha 1
Gga.178.1.S1_s_at	5.96979	GBP	guanylate binding protein
Gga.4973.3.S1_x_at	5.95343	BF1 /// BF2 /// HLA-G	MHC class I antigen B-F minor heavy chain /// major histocompatibility complex class I glycoprotein /// HLA-G histocompatibility antigen, class I, G
Gga.3986.2.S1_a_at	5.88433	CA2	carbonic anhydrase II
Gga.179.1.S1_s_at	5.87437	AVR2 /// LOC427416	avidin related protein 2 /// hypothetical LOC427416
GgaAffx.20634.1.S1_at	5.75991	GBP	guanylate binding protein
GgaAffx.12086.1.S1_at	5.59704	FKBP5	FK506 binding protein 5
Gga.1158.3.S1_s_at	5.37834	HOPX	HOP homeobox
Gga.20069.1.S1_at	5.37768	---	---
Gga.4401.1.S1_a_at	5.36153	PTGS2	prostaglandin-endoperoxide synthase 2 (prostaglandin G/H synthase and cyclooxygenase)
Gga.8515.1.S1_at	5.34675	LHFPL5	lipoma HMGIC fusion partner-like 5
Gga.16403.1.S1_at	5.21143	---	---
Gga.4973.2.S1_x_at	5.13489	BF1 /// BF2 /// HLA-G	MHC class I antigen B-F minor heavy chain /// major histocompatibility complex class I glycoprotein /// HLA-G histocompatibility antigen, class I, G
Gga.4973.1.S1_x_at	5.11609	BF2	major histocompatibility complex class I glycoprotein
Gga.9396.1.S1_at	5.07625	---	---
Gga.9387.1.S1_at	4.96709	GGT1	gamma-glutamyltransferase 1
Gga.17100.1.S1_at	4.91062	GOLPH3L	golgi phosphoprotein 3-like
Gga.4414.3.S1_a_at	4.89378	CD74	CD74 molecule, major histocompatibility complex, class II invariant chain
Gga.13978.1.S1_s_at	4.87782	LHFPL5	lipoma HMGIC fusion partner-like 5
GgaAffx.813.1.S1_at	4.8291	LOC419726	similar to Transmembrane protein 45b
Gga.8328.1.S1_at	4.81805	GPRC5A	G protein-coupled receptor, family C, group 5, member A
Gga.9873.1.S1_at	4.75739	C1QC	complement component 1, q subcomponent, C chain
Gga.11275.1.S1_at	4.74014	LOC427516	Hypothetical LOC427516
Gga.1163.1.S1_at	4.71729	CYP3A37	cytochrome P450 A 37
Gga.19658.1.S1_at	4.59046	LOC768786	Similar to CBPch04
Gga.15588.1.S1_at	4.44421	LOC416618	similar to NAD(P) dependent steroid dehydrogenase-like
Gga.6548.1.S1_at	4.26834	GPR87	G protein-coupled receptor 87
GgaAffx.6456.8.S1_at	4.21945	LOC431299	similar to type II keratin K6h
Gga.3652.1.S1_at	4.20312	CLEC3B	C-type lectin domain family 3, member B
Gga.16813.1.S1_at	4.07107	---	---
Gga.990.1.S1_at	3.97795	LOC770777	hypothetical protein LOC770777
Gga.1158.3.S1_a_at	3.9651	HOPX	HOP homeobox
Gga.8138.1.S1_at	3.9195	ELF3	E74-like factor 3 (ets domain transcription factor, epithelial-specific )
Gga.19451.1.S1_at	3.7849	RCJMB04_17j13	ADAM metallopeptidase domain 28
Gga.739.1.S1_at	3.56291	P20K	quiescence-specific protein
Gga.9784.1.S1_at	3.53312	POF1B	premature ovarian failure, 1B
GgaAffx.25884.1.S1_at	3.51592	ARRDC2	arrestin domain containing 2
Gga.5527.1.S1_at	3.38906	TSPAN1	tetraspanin 1
Gga.618.1.S1_at	3.38829	CYP1A4	cytochrome P450 1A4
Gga.16936.1.S1_at	3.29491	EPS8L2	EPS8-like 2
GgaAffx.11396.1.S1_s_at	3.2704	C20orf59	chromosome 20 open reading frame 59
Gga.8470.1.S1_at	3.24399	---	---
Gga.7425.1.S1_at	3.24148	ANXA8	Annexin A8
Gga.11781.1.S1_at	3.23523	TM6SF1	transmembrane 6 superfamily member 1
GgaAffx.12517.1.S1_at	3.19989	NET1	neuroepithelial cell transforming gene 1
Gga.5386.1.S1_at	3.1794	TNFRSF6B	tumor necrosis factor receptor superfamily, member 6b, decoy
Gga.2876.1.S2_a_at	3.17466	VAV3	vav 3 oncogene
GgaAffx.21825.1.S1_s_at	3.17233	CYP3A37	cytochrome P450 A 37
Gga.17586.1.S1_at	3.03817	---	---
Gga.6209.1.A1_at	3.03774	---	---
Gga.8141.1.S1_at	3.00547	EVPL	envoplakin
Gga.16692.1.S1_at	2.97399	---	---
Gga.10207.2.S1_at	2.9295	MASP2	mannan-binding lectin serine peptidase 2
Gga.1082.1.S1_at	2.87074	LOC421998	similar to PYK2
Gga.2876.2.S1_x_at	2.84569	VAV3	vav 3 oncogene
Gga.8323.1.S1_at	2.84523	TMEM51	transmembrane protein 51
Gga.17683.1.S1_s_at	2.78637	PPL	periplakin
GgaAffx.22388.1.S1_at	2.702	LOC425662	similar to Selenium binding protein 1
Gga.6025.1.S1_s_at	2.69893	CTSS	cathepsin S
GgaAffx.11713.1.S1_s_at	2.69009	ARHGEF3	Rho guanine nucleotide exchange factor (GEF) 3
Gga.4900.1.S1_a_at	2.67923	17.5 /// LOC776463	lectin-like protein; type II transmembrane protein (17.5) /// similar to amino acid feature: cytoplasmic domain, aa 1 .. 91; amino acid feature: extracellular domain, aa 115 .. 257; amino acid feature: lectin-like domain, aa 128 .. 243; amino acid feature: transmembrane domain, aa 92 .. 114
Gga.5334.1.S1_a_at	2.65736	RGS4	regulator of G-protein signaling 4
Gga.15877.1.S1_at	2.64703	---	---
Gga.6265.1.S1_at	2.63383	LOC769847	similar to Glutathione S-transferase theta 1
Gga.16196.1.S1_at	2.59534	KRT14	keratin 14
Gga.4884.1.S1_at	2.58646	ANXA1	annexin A1
Gga.9207.2.S1_a_at	2.57257	LOC769729	hypothetical protein LOC769729
Gga.1328.1.S2_at	2.57073	B2M	beta-2-microglobulin
GgaAffx.4249.1.S1_at	2.55972	WFDC2	WAP four-disulfide core domain 2
GgaAffx.12606.1.S1_s_at	2.55793	JAM2	junctional adhesion molecule 2
Gga.2432.1.S1_at	2.54267	---	---
Gga.2952.1.S1_at	2.52138	CLDN3	claudin 3
Gga.15960.1.S1_at	2.5196	---	---
GgaAffx.10841.1.S1_s_at	2.51838	LMO7	LIM domain 7
Gga.155.1.S1_s_at	2.51673	LGALS3	lectin, galactoside-binding, soluble, 3
Gga.133.1.S1_at	2.5117	LOC422661	similar to sulfotransferase 1B
Gga.16577.1.S1_at	2.49532	HEPH	hephaestin
GgaAffx.21640.1.S1_at	2.48351	C14orf83	chromosome 14 open reading frame 83
Gga.4128.3.S1_a_at	2.4669	TNS1	tensin 1
Gga.6086.2.S1_a_at	2.42471	LOC419498	hypothetical LOC419498
Gga.4896.1.S1_at	2.4196	LOC427638	Similar to Glutathione peroxidase 3 precursor (GSHPx-3) (GPx-3) (Plasma glutathione peroxidase) (GSHPx-P)
Gga.1019.1.S1_at	2.40765	---	---
Gga.4451.1.S1_at	2.40661	GSN	gelsolin
Gga.8853.3.S1_s_at	2.4063	LOC422661 /// SULT1B1	similar to sulfotransferase 1B /// sulfotransferase family, cytosolic, 1B, member 1
Gga.8199.1.S1_at	2.39229	LAD1	ladinin 1
GgaAffx.25618.1.S1_at	2.39081	FA2H	fatty acid 2-hydroxylase
Gga.13111.1.S1_at	2.38957	---	---
GgaAffx.25423.1.S1_at	2.37529	PPL	periplakin
Gga.6042.1.S1_at	2.36952	LOC419270	similar to chromosome 20 open reading frame 54
Gga.18298.1.S1_at	2.36717	---	---
Gga.4292.1.S1_at	2.35973	LAMB2	laminin, beta 2 (laminin S)
Gga.3972.1.S1_at	2.34794	SEMA3D	sema domain, immunoglobulin domain (Ig), short basic domain, secreted, (semaphorin) 3D
Gga.4813.1.S1_at	2.34327	---	---
GgaAffx.22652.1.S1_at	2.31177	C9orf167	chromosome 9 open reading frame 167
Gga.1148.1.S2_at	2.30967	ST6GAL1	ST6 beta-galactosamide alpha-2,6-sialyltranferase 1
Gga.4556.1.S1_at	2.30315	ATIC	5-aminoimidazole-4-carboxamide ribonucleotide formyltransferase/IMP cyclohydrolase
Gga.5360.2.S1_a_at	2.29723	GILZ	TSC22 domain family, member 3
Gga.2567.1.S1_at	2.29712	---	---
Gga.7334.1.S1_at	2.2849	APBB1IP	amyloid beta (A4) precursor protein-binding, family B, member 1 interacting protein
Gga.11757.1.S1_at	2.27203	UBTD1	Ubiquitin domain containing 1
Gga.7267.1.S1_at	2.27082	---	---
Gga.6590.1.S1_at	2.2596	---	---
Gga.11516.1.S1_at	2.25893	P2RY6	Pyrimidinergic receptor P2Y, G-protein coupled, 6
Gga.6303.1.S1_s_at	2.247	AGR2	anterior gradient homolog 2 (Xenopus laevis)
Gga.14964.1.S1_at	2.21323	CABLES1	Cdk5 and Abl enzyme substrate 1
GgaAffx.22422.1.S1_s_at	2.20354	AMOT	angiomotin
Gga.15268.1.S1_at	2.20289	SLC6A6	Solute carrier family 6 (neurotransmitter transporter, taurine), member 6
Gga.13174.1.S1_at	2.19982	TUBD1	Tubulin, delta 1
Gga.4412.1.S1_a_at	2.19932	TAPBP	TAP binding protein (tapasin)
Gga.15505.1.S1_s_at	2.19409	LOC425186 /// LOC425419 /// LOC426837 /// LOC770741 /// LOC777257 /// LOC777530	similar to MGC80493 protein /// similar to rac GTPase activating protein; GAB-associated CDC42 /// similar to MGC80493 protein /// similar to KIAA0712 protein /// similar to KIAA0712 protein /// hypothetical protein LOC777530
Gga.7878.1.S1_at	2.18591	---	---
Gga.16127.1.S1_at	2.18271	---	---
Gga.5389.1.S1_at	2.166	---	---
Gga.13105.1.S1_at	2.16129	---	---
Gga.8853.2.S1_a_at	2.16038	SULT1B1	sulfotransferase family, cytosolic, 1B, member 1
GgaAffx.196.1.S1_at	2.15876	RCJMB04_17j13	ADAM metallopeptidase domain 28
GgaAffx.23801.1.S1_s_at	2.14571	LOC769503 /// LOC770605 /// LOC770719 /// LOC776723	hypothetical protein LOC769503 /// hypothetical protein LOC770605 /// hypothetical protein LOC770719 /// hypothetical protein LOC776723
Gga.2346.1.S1_s_at	2.14477	---	---
Gga.12073.1.S1_a_at	2.14034	KRT23	keratin 23 (histone deacetylase inducible)
Gga.8737.1.S1_at	2.13723	MAL2	mal, T-cell differentiation protein 2
Gga.15371.1.S1_at	2.13345	LOC768772	hypothetical protein LOC768772
Gga.18493.1.S1_at	2.13075	---	---
Gga.15019.1.S1_s_at	2.11697	TUFT1	Tuftelin 1
Gga.7211.1.S1_at	2.11532	TMBIM1	transmembrane BAX inhibitor motif containing 1
Gga.5928.1.S1_at	2.11217	LOXL1	lysyl oxidase-like 1
Gga.1795.2.S1_a_at	2.10827	---	---
Gga.2044.2.S1_a_at	2.08848	LOC424838	hypothetical LOC424838
Gga.977.1.S1_at	2.08693	PTRF	polymerase I and transcript release factor
GgaAffx.20739.1.S1_at	2.08365	PDCD4	programmed cell death 4 (neoplastic transformation inhibitor)
GgaAffx.25493.1.S1_at	2.07373	SIL1	SIL1 homolog, endoplasmic reticulum chaperone (S. cerevisiae)
Gga.18324.1.S1_s_at	2.06879	---	---
GgaAffx.21176.1.S1_at	2.06308	---	---
Gga.17168.1.S1_at	2.06155	FBXL21	F-box and leucine-rich repeat protein 21
Gga.4954.3.S1_at	2.05846	LOC396235	C-ets-1 oncogene
GgaAffx.617.1.S1_at	2.05447	PANX3	pannexin 3
Gga.409.1.S1_at	2.05192	WNT5A	wingless-type MMTV integration site family, member 5A
Gga.2558.1.S1_a_at	2.04711	COL14A1	collagen, type XIV, alpha 1 (undulin)
Gga.6962.1.S1_at	2.04125	RCJMB04_4p1	G protein-coupled receptor 137B
Gga.12419.1.S1_at	2.03189	---	---
GgaAffx.10580.1.S1_at	2.02547	---	---
GgaAffx.11756.1.S1_at	2.01794	RCJMB04_4p1	G protein-coupled receptor 137B
Gga.9018.1.S1_at	2.01362	LOC424617	similar to KIAA0494 protein
Gga.1114.1.S1_at	2.01315	CIP1	cdk inhibitor CIP1 (p21)
GgaAffx.21730.1.S1_s_at	2.00842	---	---
Gga.4420.2.S1_a_at	2.00838	RTN1	reticulon 1

## Sheet: DOWN E10-E14
Down regulated from E10 to E14: 250 probe sets
Gene ID	Fold Change	Gene Symbol	Gene Title
GgaAffx.26441.1.S1_at	0.0305592	LOC424460	hypothetical LOC424460
Gga.1714.1.S1_at	0.0462984	A2M	alpha-2-macroglobulin
GgaAffx.3016.1.S1_at	0.073499	FAM5C	family with sequence similarity 5, member C
GgaAffx.2488.1.S1_at	0.0738462	E2F8	E2F transcription factor 8
GgaAffx.1771.1.S1_s_at	0.0744888	TMEM132C	transmembrane protein 132C
Gga.13060.1.S1_at	0.0872151	---	---
Gga.7900.2.S1_a_at	0.0984735	FIBIN	fin bud initiation factor
GgaAffx.4701.1.S1_at	0.0986428	LOC422306	hypothetical LOC422306
Gga.4321.2.S1_s_at	0.101866	NT5C3L	5'-nucleotidase, cytosolic III-like
Gga.14498.1.S1_at	0.102132	---	---
Gga.14502.1.S1_at	0.112512	COL24A1 /// LOC424525	Collagen, type XXIV, alpha 1 /// Similar to alpha 1 type XXIV collagen
GgaAffx.11447.1.S1_s_at	0.113915	SF3B3	splicing factor 3b, subunit 3, 130kDa
Gga.12998.1.S1_at	0.120269	LOC420209	similar to carbonic anhydrase III
Gga.2422.2.S1_x_at	0.131441	LOC772322	similar to early response to neural induction ERNI
Gga.2422.2.S2_x_at	0.132762	LOC772322	similar to early response to neural induction ERNI
GgaAffx.24058.1.S1_at	0.139697	IPO8	importin 8
Gga.9479.1.S1_at	0.156122	ARF/CPS3	ADP-ribosylation factor
GgaAffx.21044.1.S1_at	0.158042	DACT2	Dapper, antagonist of beta-catenin, homolog 2 (Xenopus laevis)
Gga.9574.1.S1_at	0.160546	LOC419390	similar to enhancer of split related protein-7
GgaAffx.9045.1.S1_at	0.162835	A2M	alpha-2-macroglobulin
GgaAffx.282.1.S1_s_at	0.164906	TMPRSS9	transmembrane protease, serine 9
GgaAffx.4698.1.S1_at	0.168462	LOC428714	similar to putative transmembrane protein TA-2
Gga.16689.1.S1_s_at	0.175623	PARVB	parvin, beta
Gga.18770.1.S1_at	0.178226	NEIL3	nei endonuclease VIII-like 3 (E. coli)
GgaAffx.6715.1.S1_s_at	0.18371	PTPN21	protein tyrosine phosphatase, non-receptor type 21
Gga.8191.1.S1_at	0.186221	---	---
Gga.125.1.S1_at	0.186475	LOC396449	riboflavin-binding protein
Gga.4424.1.S1_at	0.189761	SH3GL3	SH3-domain GRB2-like 3
GgaAffx.23292.1.S1_at	0.192953	---	---
GgaAffx.2627.2.S1_s_at	0.216865	GRHL3	grainyhead-like 3 (Drosophila)
Gga.19269.1.S1_at	0.218564	---	---
GgaAffx.24678.1.S1_s_at	0.223815	FAM110B	family with sequence similarity 110, member B
Gga.4875.1.S1_at	0.227666	HBZ	hemoglobin, zeta
GgaAffx.282.3.S1_at	0.22983	TMPRSS9	transmembrane protease, serine 9
GgaAffx.25255.1.S1_at	0.231365	KPNB1	karyopherin (importin) beta 1
GgaAffx.1951.1.S1_at	0.255194	LOC425103	similar to Uncharacterized protein C20orf129
GgaAffx.13010.1.S1_at	0.257339	NUF2	NUF2, NDC80 kinetochore complex component, homolog (S. cerevisiae)
Gga.2168.1.S1_at	0.258356	---	---
Gga.14814.1.S1_s_at	0.258542	CENPO	centromere protein O
GgaAffx.23327.1.S1_s_at	0.25858	RIN3	Ras and Rab interactor 3
Gga.4733.1.A1_at	0.2612	---	---
Gga.5592.1.S1_s_at	0.262509	ESCO2	establishment of cohesion 1 homolog 2 (S. cerevisiae)
Gga.16002.1.S1_at	0.265764	ENOX1	ecto-NOX disulfide-thiol exchanger 1
GgaAffx.10717.1.S1_at	0.268511	GABRA5	gamma-aminobutyric acid (GABA) A receptor, alpha 5
Gga.11370.1.S1_at	0.283617	PTGFR	prostaglandin F receptor (FP)
Gga.14837.1.S1_at	0.285949	---	---
Gga.805.2.S1_a_at	0.296261	EPHA3	EPH receptor A3
Gga.1964.1.S1_at	0.300006	MYO10	myosin X
GgaAffx.9243.1.S1_s_at	0.301971	CNOT6 /// LOC772253	CCR4-NOT transcription complex, subunit 6 /// similar to CCR4-NOT transcription complex, subunit 6
GgaAffx.11886.1.S1_s_at	0.303465	GSPT1 /// RSL1D1	G1 to S phase transition 1 /// ribosomal L1 domain containing 1
GgaAffx.23072.1.S1_at	0.309189	EML4	echinoderm microtubule associated protein like 4
GgaAffx.2075.1.S1_at	0.315172	SETD8	SET domain containing (lysine methyltransferase) 8
GgaAffx.6110.1.S1_s_at	0.317065	ARHGAP11A	Rho GTPase activating protein 11A
GgaAffx.22819.1.S1_at	0.31725	ECT2	epithelial cell transforming sequence 2 oncogene
Gga.9377.1.S1_at	0.317463	LOC776358	Similar to Expressed sequence AW146242
Gga.5002.1.S1_at	0.32093	MDK	midkine (neurite growth-promoting factor 2)
Gga.10608.1.A1_at	0.322063	---	---
Gga.16589.1.S1_at	0.32389	LSP1	lymphocyte-specific protein 1
Gga.3674.1.S1_at	0.323933	STK39	serine threonine kinase 39 (STE20/SPS1 homolog, yeast)
Gga.7476.1.S1_at	0.324372	TMEM108	transmembrane protein 108
Gga.1245.1.S1_at	0.324407	---	---
Gga.13008.1.S1_at	0.326394	---	---
GgaAffx.20323.1.S1_at	0.326499	DAG1	dystroglycan
GgaAffx.23892.1.S1_s_at	0.330226	CUL1	cullin 1
GgaAffx.1193.1.S1_s_at	0.330756	LAMA1	laminin, alpha 1
GgaAffx.24061.2.S1_s_at	0.334219	MYO10	myosin X
GgaAffx.20296.1.S1_s_at	0.335442	LOC777450	Similar to similar to 60 kDa heat shock protein, mitochondrial precursor (Hsp60) (60 kDa chaperonin) (CPN60) (Heat shock protein 60) (HSP-60) (Mitochondrial matrix protein P1) (HSP-65)
Gga.2364.1.S1_at	0.336918	LOC423793	similar to M-phase phosphoprotein 1
GgaAffx.282.2.S1_s_at	0.337557	TMPRSS9	transmembrane protease, serine 9
GgaAffx.843.1.S1_s_at	0.337807	LOC417487	similar to general transcription factor 3
Gga.2081.1.S2_at	0.340612	GATA5	GATA binding protein 5
GgaAffx.8725.1.S1_s_at	0.341491	CNDP2	CNDP dipeptidase 2 (metallopeptidase M20 family)
GgaAffx.23225.1.S1_s_at	0.341935	SMARCAD1	SWI/SNF-related, matrix-associated actin-dependent regulator of chromatin, subfamily a, containing DEAD/H box 1
Gga.3398.1.S1_at	0.34374	PITX2	paired-like homeodomain 2
GgaAffx.102.1.S1_at	0.344765	ADAMTS19	ADAM metallopeptidase with thrombospondin type 1 motif, 19
Gga.15541.1.S1_at	0.348582	DHCR7	7-dehydrocholesterol reductase
Gga.14009.1.S1_at	0.349335	---	---
GgaAffx.6849.2.S1_s_at	0.349566	ERO1LB	ERO1-like beta (S. cerevisiae)
Gga.7812.2.S1_a_at	0.349733	ORC6L	origin recognition complex, subunit 6 like (yeast)
Gga.1955.1.S1_s_at	0.351299	RCJMB04_32l2	hypothetical gene supported by CR352610
Gga.4888.1.S1_s_at	0.352917	PTP4A1	protein tyrosine phosphatase type IVA, member 1
GgaAffx.26393.1.S1_at	0.356042	---	---
Gga.2081.1.S1_at	0.357942	GATA5	GATA binding protein 5
Gga.805.1.S1_at	0.359087	EPHA3	EPH receptor A3
GgaAffx.24435.1.S1_s_at	0.359811	CDCA3	cell division cycle associated 3
Gga.3820.3.S1_s_at	0.360683	NASP	nuclear autoantigenic sperm protein (histone-binding)
Gga.17508.1.S1_at	0.361933	FSTL1	follistatin-like 1
GgaAffx.240.5.S1_s_at	0.363867	RCJMB04_7e17	heterogeneous nuclear ribonucleoprotein M
Gga.1964.1.S1_s_at	0.364781	MYO10	myosin X
GgaAffx.11745.1.S1_s_at	0.367006	BIN1	bridging integrator 1
GgaAffx.22916.1.S1_at	0.372358	DISP1	dispatched homolog 1 (Drosophila)
GgaAffx.12208.1.S1_s_at	0.376601	RCJMB04_10l13	kinesin family member 20A
Gga.16092.1.S1_at	0.378576	---	---
Gga.5626.1.S1_s_at	0.379233	EVL	Enah/Vasp-like
Gga.7533.1.S1_at	0.379329	TMEM46	transmembrane protein 46
Gga.1002.1.S1_at	0.37962	LOC395566	T-protein
Gga.9745.1.S1_at	0.381492	LOC418817	similar to AP-2 repressor
Gga.3035.1.S1_at	0.38169	EPAS1	endothelial PAS domain protein 1
Gga.4370.2.S1_s_at	0.382269	MCM6	minichromosome maintenance complex component 6
Gga.6651.1.S1_at	0.382294	LOC425103	similar to Uncharacterized protein C20orf129
Gga.10960.1.S1_at	0.383095	COLEC12	collectin sub-family member 12
Gga.4061.2.S1_a_at	0.383407	HMGB2	high-mobility group box 2
Gga.4491.1.S1_s_at	0.383996	LSP1	lymphocyte-specific protein 1
Gga.2010.2.S1_a_at	0.384853	TOP2A	topoisomerase (DNA) II alpha 170kDa
GgaAffx.7677.2.S1_s_at	0.384924	EXOC5	exocyst complex component 5
Gga.16314.1.S1_at	0.389195	KIAA1913	KIAA1913
GgaAffx.9403.1.S1_s_at	0.390375	NAT13	N-acetyltransferase 13
Gga.9936.1.S1_at	0.392123	AURKA	Aurora kinase A
GgaAffx.11490.1.S1_s_at	0.393195	KIAA1524	KIAA1524
Gga.6008.1.S1_at	0.395163	CDC45L	CDC45 cell division cycle 45-like (S. cerevisiae)
GgaAffx.11466.1.S1_at	0.397536	C14orf169	chromosome 14 open reading frame 169
GgaAffx.21799.1.S1_at	0.399072	RCJMB04_29l6	CKLF-like MARVEL transmembrane domain containing 3
GgaAffx.5725.1.S1_s_at	0.399243	ACTL6A	actin-like 6A
Gga.4129.1.S1_at	0.400262	CCNA2	cyclin A2
GgaAffx.26432.1.S1_s_at	0.402353	COL11A1	collagen, type XI, alpha 1
Gga.9475.1.S1_x_at	0.405699	UBA7	ubiquitin-like modifier activating enzyme 7
Gga.6001.2.S1_a_at	0.406114	LOC416283	similar to RIKEN cDNA 3010026O09
GgaAffx.12587.1.S1_s_at	0.408405	CKAP2	cytoskeleton associated protein 2
GgaAffx.22723.1.S1_at	0.409326	EHBP1	EH domain binding protein 1
Gga.16496.1.A1_at	0.409674	NACA	Nascent polypeptide-associated complex alpha subunit
GgaAffx.3526.1.S1_at	0.411446	LOC416005	hypothetical LOC416005
GgaAffx.3712.1.S1_s_at	0.413355	DAK	dihydroxyacetone kinase 2 homolog (S. cerevisiae)
Gga.3135.1.S1_at	0.413539	---	---
GgaAffx.25280.1.S1_at	0.414074	COTL1	coactosin-like 1 (Dictyostelium)
Gga.7530.1.S1_at	0.41456	---	---
Gga.2028.1.S1_at	0.414866	---	---
Gga.8001.3.S1_a_at	0.416577	ATPAF1	ATP synthase mitochondrial F1 complex assembly factor 1
Gga.1607.2.S1_s_at	0.417229	---	---
GgaAffx.22942.1.S1_at	0.417268	NAF1	nuclear assembly factor 1 homolog (S. cerevisiae)
Gga.1846.1.S1_at	0.420553	SEMA3C	sema domain, immunoglobulin domain (Ig), short basic domain, secreted, (semaphorin) 3C
Gga.15885.1.S1_at	0.420823	SACS	spastic ataxia of Charlevoix-Saguenay (sacsin)
Gga.7985.1.S1_at	0.421857	---	---
GgaAffx.11002.1.S1_at	0.421885	CUL5	cullin 5
Gga.10018.1.S1_at	0.422893	RIN3	Ras and Rab interactor 3
GgaAffx.26430.2.S1_s_at	0.424108	FAM120A	family with sequence similarity 120A
Gga.18605.1.S1_at	0.424485	---	---
Gga.12557.1.S1_at	0.425199	TMEFF2	transmembrane protein with EGF-like and two follistatin-like domains 2
GgaAffx.7092.1.S1_at	0.425517	GNPAT	glyceronephosphate O-acyltransferase
Gga.3820.1.S1_s_at	0.425977	NASP	nuclear autoantigenic sperm protein (histone-binding)
Gga.8451.1.S1_a_at	0.426471	TERF1	telomeric repeat binding factor (NIMA-interacting) 1
Gga.18504.1.S1_at	0.427434	PARVA	parvin, alpha
Gga.3323.1.S1_s_at	0.427669	FABP5	fatty acid binding protein 5
GgaAffx.2611.1.S1_at	0.428373	FBXL10	F-box and leucine-rich repeat protein 10
Gga.2364.1.S1_s_at	0.428537	LOC423793	similar to M-phase phosphoprotein 1
Gga.4058.1.S1_at	0.42872	LOC396473	myristoylated alanine-rich C kinase substrate (MARCKS)
GgaAffx.11993.1.S1_s_at	0.429171	WDFY2	WD repeat and FYVE domain containing 2
Gga.2550.1.S1_at	0.429666	MAT1A	methionine adenosyltransferase I, alpha
GgaAffx.10518.1.S1_s_at	0.430873	MELK	maternal embryonic leucine zipper kinase
Gga.5919.1.S1_at	0.431	CYCS	cytochrome c, somatic
GgaAffx.26771.1.S1_s_at	0.433768	LIMA1	LIM domain and actin binding 1
Gga.2413.1.S1_at	0.433881	HBG1	hemoglobin, gamma A
GgaAffx.11442.1.S1_at	0.435525	NASP	nuclear autoantigenic sperm protein (histone-binding)
GgaAffx.13014.1.S1_at	0.436951	RCJMB04_29l6	CKLF-like MARVEL transmembrane domain containing 3
GgaAffx.5725.1.S1_at	0.437887	ACTL6A	actin-like 6A
Gga.3680.1.S1_at	0.439035	---	---
Gga.3973.1.S1_at	0.439935	TWIST1	twist homolog 1 (Drosophila)
Gga.2325.2.S1_s_at	0.44061	NUPL1	nucleoporin like 1
GgaAffx.7833.1.S1_s_at	0.442512	GNG2	guanine nucleotide binding protein (G protein), gamma 2
Gga.16413.1.A1_a_at	0.445522	FGFR3	fibroblast growth factor receptor 3
GgaAffx.2568.1.S1_at	0.445755	SH3BP4	SH3-domain binding protein 4
GgaAffx.24790.1.S1_at	0.445797	SFRS15	splicing factor, arginine/serine-rich 15
Gga.9693.1.S1_at	0.446435	HEATR2	HEAT repeat containing 2
Gga.16477.1.S1_at	0.446633	---	---
Gga.1815.1.S1_at	0.446715	TUBB2B	tubulin, beta 2B
Gga.3169.1.S1_at	0.447442	CDCA3	cell division cycle associated 3
GgaAffx.9737.2.S1_s_at	0.448136	TOMM70A	translocase of outer mitochondrial membrane 70 homolog A (S. cerevisiae)
Gga.17805.1.S1_s_at	0.448455	HNRPA3	heterogeneous nuclear ribonucleoprotein A3
GgaAffx.8095.1.S1_at	0.448501	GNPTAB	N-acetylglucosamine-1-phosphate transferase, alpha and beta subunits
GgaAffx.8053.1.S1_at	0.449971	JARID2	jumonji, AT rich interactive domain 2
Gga.1029.3.S1_a_at	0.450802	RBBP4	retinoblastoma binding protein 4
Gga.5627.1.S1_at	0.452213	LIPG	Lipase, endothelial
Gga.6990.1.S1_s_at	0.452614	SNAPC5	small nuclear RNA activating complex, polypeptide 5, 19kDa
GgaAffx.22971.1.S1_s_at	0.453807	MPP5	membrane protein, palmitoylated 5 (MAGUK p55 subfamily member 5)
Gga.5109.1.S1_s_at	0.455202	MYCN	v-myc myelocytomatosis viral related oncogene, neuroblastoma derived (avian)
GgaAffx.24988.1.S1_at	0.455499	LOC421986	similar to Protein phosphatase 1G (formerly 2C), magnesium-dependent, gamma
Gga.14999.1.S1_at	0.455814	PXDN	peroxidasin homolog (Drosophila)
Gga.14768.1.S1_at	0.456781	---	---
Gga.2406.1.S1_at	0.457053	DPY19L1	dpy-19-like 1 (C. elegans)
GgaAffx.8419.1.S1_s_at	0.457717	LOC425964 /// LOC431192	similar to guanine nucleotide exchange factor /// similar to alternate SOS1
GgaAffx.3765.1.S1_s_at	0.457808	CDC7	cell division cycle 7 homolog (S. cerevisiae)
Gga.3802.2.S1_a_at	0.458113	PDIA3	protein disulfide isomerase family A, member 3
Gga.16596.1.S1_at	0.459619	PID1	phosphotyrosine interaction domain containing 1
Gga.19187.1.S1_at	0.460759	RCJMB04_21i6	ER lipid raft associated 1
GgaAffx.7758.2.S1_s_at	0.461657	METAP1	methionyl aminopeptidase 1
GgaAffx.26068.1.S1_s_at	0.462248	HNRNPH3	heterogeneous nuclear ribonucleoprotein H3 (2H9)
Gga.851.1.S1_at	0.464454	HBB	hemoglobin, beta
GgaAffx.9818.5.S1_s_at	0.464883	PREP	prolyl endopeptidase
GgaAffx.20296.1.S1_at	0.465822	LOC777450	Similar to similar to 60 kDa heat shock protein, mitochondrial precursor (Hsp60) (60 kDa chaperonin) (CPN60) (Heat shock protein 60) (HSP-60) (Mitochondrial matrix protein P1) (HSP-65)
Gga.4891.1.S1_s_at	0.466335	RCJMB04_2g17	heterogeneous nuclear ribonucleoprotein A2/B1
Gga.13855.1.S1_at	0.467026	---	---
Gga.9475.1.S1_at	0.469048	UBA7	ubiquitin-like modifier activating enzyme 7
GgaAffx.11965.1.S1_s_at	0.469806	HSPD1 /// LOC777492	heat shock 60kDa protein 1 (chaperonin) /// similar to similar to 60 kDa heat shock protein, mitochondrial precursor (Hsp60) (60 kDa chaperonin) (CPN60) (Heat shock protein 60) (HSP-60) (Mitochondrial matrix protein P1) (HSP-65)
Gga.16843.1.S1_s_at	0.470523	LOC769938 /// SEPHS1	similar to selenium donor protein /// selenophosphate synthetase 1
Gga.4684.1.S1_at	0.471424	SFPQ	splicing factor proline/glutamine-rich (polypyrimidine tract binding protein associated)
Gga.12955.1.S1_at	0.471424	RCJMB04_3p2	BCL2-antagonist/killer 1
GgaAffx.24308.1.S1_s_at	0.471701	BCLAF1	BCL2-associated transcription factor 1
Gga.19048.1.S1_at	0.473169	ATAD3A	ATPase family, AAA domain containing 3A
GgaAffx.25896.1.S1_s_at	0.473915	SLC1A3	solute carrier family 1 (glial high affinity glutamate transporter), member 3
Gga.1984.2.A1_a_at	0.474674	MAD2L1	MAD2 mitotic arrest deficient-like 1 (yeast)
Gga.8462.1.S1_at	0.474785	BUB1B	BUB1 budding uninhibited by benzimidazoles 1 homolog beta (yeast)
GgaAffx.10754.1.S1_at	0.474887	UXS1	UDP-glucuronate decarboxylase 1
Gga.12460.1.S1_at	0.475084	CENPP	centromere protein P
GgaAffx.9018.1.S1_at	0.475621	NUP50	nucleoporin 50kDa
GgaAffx.23665.1.S1_at	0.476173	LOC417956 /// LOC417957 /// LOC769845 /// LOC769973 /// LOC770188 /// LOC770267	similar to histone H2B /// similar to histone H2B /// similar to histone H2B /// similar to histone H2B /// similar to histone H2B /// similar to histone H2B
Gga.13418.1.S1_at	0.476895	SLC35B4	Solute carrier family 35, member B4
GgaAffx.12715.1.S1_s_at	0.477068	RCJMB04_21j8	glia maturation factor, beta
GgaAffx.11738.1.S1_s_at	0.478044	EGR1	early growth response 1
GgaAffx.11732.1.S1_at	0.478434	CNDP2	CNDP dipeptidase 2 (metallopeptidase M20 family)
Gga.13103.1.S1_s_at	0.479173	---	---
GgaAffx.26068.1.S1_at	0.479336	HNRNPH3	heterogeneous nuclear ribonucleoprotein H3 (2H9)
Gga.3179.1.S1_at	0.479351	BASP1	brain abundant, membrane attached signal protein 1
Gga.15791.2.S1_s_at	0.479653	RCJMB04_27j6	eukaryotic translation initiation factor 1A, Y-linked
Gga.18801.1.S1_at	0.479702	---	---
Gga.1368.1.S1_at	0.479704	LMNB1	lamin B1
Gga.6100.2.S1_a_at	0.479743	LSM6	LSM6 homolog, U6 small nuclear RNA associated (S. cerevisiae)
Gga.13500.1.S1_at	0.47995	SFRS3	Splicing factor, arginine/serine-rich 3
Gga.17477.1.S1_at	0.479952	ATP13A3	ATPase type 13A3
Gga.14536.1.S1_at	0.480332	---	---
Gga.9398.1.S1_at	0.480518	KIF15	kinesin family member 15
GgaAffx.26234.1.S1_s_at	0.48062	KNTC1	kinetochore associated 1
GgaAffx.24944.3.S1_s_at	0.481704	PXDN	peroxidasin homolog (Drosophila)
Gga.1188.1.S1_at	0.482828	CIAO1	cytosolic iron-sulfur protein assembly 1 homolog (S. cerevisiae)
Gga.5308.1.S1_at	0.485723	EXOSC3	exosome component 3
GgaAffx.25283.1.S1_s_at	0.486099	---	---
Gga.2200.1.S1_at	0.486292	CYR61	cysteine-rich, angiogenic inducer, 61
Gga.4698.1.S1_s_at	0.486862	PSMC3IP	PSMC3 interacting protein
GgaAffx.25609.2.S1_s_at	0.486909	NCKAP1	NCK-associated protein 1
Gga.3562.1.S1_at	0.486982	COL11A1	collagen, type XI, alpha 1
Gga.19934.1.S1_at	0.487326	SNAI2	snail homolog 2 (Drosophila)
Gga.9290.1.S2_at	0.488366	HS2ST1	heparan sulfate 2-O-sulfotransferase 1
Gga.8510.1.S1_at	0.488491	---	---
Gga.726.2.S1_a_at	0.489485	CDC2	cell division cycle 2, G1 to S and G2 to M
Gga.1846.1.S2_at	0.489547	SEMA3C	sema domain, immunoglobulin domain (Ig), short basic domain, secreted, (semaphorin) 3C
Gga.7477.1.S1_s_at	0.489784	MSH6	mutS homolog 6 (E. coli)
Gga.9290.1.S1_at	0.489886	HS2ST1	heparan sulfate 2-O-sulfotransferase 1
GgaAffx.23250.1.S1_s_at	0.490126	PAPSS1	3'-phosphoadenosine 5'-phosphosulfate synthase 1
GgaAffx.21799.1.S1_s_at	0.492552	RCJMB04_29l6	CKLF-like MARVEL transmembrane domain containing 3
Gga.9697.1.S1_s_at	0.492941	PNN	pinin, desmosome associated protein
GgaAffx.26393.1.S1_s_at	0.493278	---	---
Gga.17892.1.S1_at	0.493546	---	---
GgaAffx.20467.1.S1_at	0.493736	---	---
GgaAffx.11578.1.S1_s_at	0.493781	KPNA2	karyopherin alpha 2 (RAG cohort 1, importin alpha 1)
GgaAffx.11836.1.S1_at	0.493858	WDSOF1	WD repeats and SOF1 domain containing
Gga.2679.2.S1_a_at	0.494871	FBLN1	fibulin 1
GgaAffx.12419.1.S1_s_at	0.495168	DTL	denticleless homolog (Drosophila)
Gga.3146.1.S1_at	0.495341	CCNB2	cyclin B2
Gga.8376.1.S1_s_at	0.496317	SNRPD3	small nuclear ribonucleoprotein D3 polypeptide 18kDa
GgaAffx.21814.1.S1_s_at	0.497551	LIMS1 /// LOC771176	LIM and senescent cell antigen-like domains 1 /// hypothetical protein LOC771176
Gga.14419.1.S1_s_at	0.498417	CHORDC1	cysteine and histidine-rich domain (CHORD)-containing 1
Gga.12465.1.S1_at	0.499529	---	---
