# Supplementary material for: Correlating Global Gene Regulation to Angiogenesis in the Developing Chick Extra-Embryonic Vascular System
Source: PLoS One. 2009 Nov 17;4(11):e7856. doi: 10.1371/journal.pone.0007856 (PMC2774277; doi:10.1371/journal.pone.0007856)
Supplement: Table S2 — Ortholog identification process. This table contains the ortholog screening process for all probes for which significant changes have been found using the SAM analysis. (0.29 MB XLS) [file pone.0007856.s005.xls]

## Sheet: Supplementary table 2
Supplementary Table 2: Ortholog screening results
Affy ID	Chicken cDNA	Method 1: Affymetrix protein RBH	Method 1:	Method 1:	Method 2: Chicken nucleotide translated RBH	Method 2:	Method 2:	Method 3: Conditional Stepped Reciprocal Best Hit approach	Method 3:	Method 3:
		Human Ortholog	Protein	RBH success	Human Ortholog	Protein	RBH success	Human Ortholog	Protein	RBH success	Ortholog gene used	Orholog protein	Method
Gga.1714.1.S1_at	BU387733	A2M	NP_000005	Success	A2M	NP_000005	Success	A2M	NP_000005	Success	A2M	NP_000005	Method 1
GgaAffx.9045.1.S1_at	ENSGALT00000023055	A2M	NP_000005	Success	A2M	NP_000005	Success	A2M	NP_000005	Success	A2M	NP_000005	Method 1
Gga.6735.1.S1_s_at	CR390825				PDE1C	NP_005011		AAAS	NP_056480	Success	AAAS	NP_056480	Method 3
Gga.14414.1.S1_at	CR354345				RGS5	NP_003608		ABCB8	NP_009119	Success	ABCB8	NP_009119	Method 3
Gga.6972.2.S1_at	BM426736	ABI3	NP_057512	Success	ABI3	NP_057512	Success				ABI3	NP_057512	Method 1
GgaAffx.5725.1.S1_s_at	ENSGALT00000014749	ACTL6A	NP_004292	Success	ACTL6A	NP_004292	Success	ACTL6A	NP_004292	Success	ACTL6A	NP_004292	Method 1
Gga.1972.1.S1_at	NM_205126	ACTN4	NP_004915	Success	ACTN4	NP_004915	Success	ACTN4	NP_004915	Success	ACTN4	NP_004915	Method 1
Gga.2875.2.S1_a_at	U38622	ACVR1	NP_001104537	Success	ACVR1	NP_001104537	Success	ACVR1	NP_001104537	Success	ACVR1	NP_001104537	Method 1
Gga.19451.1.S1_at	CK609436	ADAM28	NP_055080	Success	IGDCC3	NP_004875					ADAM28	NP_055080	Method 1
GgaAffx.196.1.S1_at	ENSGALT00000000427	ADAM28	NP_055080	Success	ADAM28	NP_055080	Success	ADAM28	NP_055080	Success	ADAM28	NP_055080	Method 1
GgaAffx.102.1.S1_at	ENSGALT00000000207	ADAMTS19	NP_598377	Success	ADAMTS19	NP_598377	Success	ADAMTS19	NP_598377	Success	ADAMTS19	NP_598377	Method 1
GgaAffx.23840.1.S1_s_at	ENSGALT00000020006	ADH1C	NP_000660		ADH1B	NP_000659		ADH1C	NP_000660	Success	ADH1C	NP_000660	Method 3
Gga.1607.2.S1_s_at	CR338750				TLE4	NP_008936		AES	NP_945321	Success	AES	NP_945321	Method 3
Gga.1607.2.S1_s_at	CR338750				TLE4	NP_008936		AES	NP_945321	Success	AES	NP_945321	Method 3
Gga.6303.1.S1_s_at	CD735932	AGR2	NP_006399	Success	AGR2	NP_006399	Success				AGR2	NP_006399	Method 1
Gga.4448.1.S1_at	NM_205527	AGRN	NP_940978	Success	AGRN	NP_940978	Success	AGRN	NP_940978	Success	AGRN	NP_940978	Method 1
GgaAffx.25620.1.S1_s_at	ENSGALT00000000438	AHCYL1	NP_006612	Success	AHCYL1	NP_006612	Success	AHCYL1	NP_006612	Success	AHCYL1	NP_006612	Method 1
Gga.8999.1.S1_at	BU427367	AKAP13	NP_009131	Success	AKAP13	NP_009131	Success				AKAP13	NP_009131	Method 1
Gga.4170.1.S1_at	NM_204629	AKR1B10	NP_064695	Success	AKR1B10	NP_064695	Success	AKR1B10	NP_064695	Success	AKR1B10	NP_064695	Method 1
GgaAffx.20275.1.S1_s_at	CR524340	ALCAM	NP_001618	Success	ALCAM	NP_001618	Success	ALCAM	NP_001618	Success	ALCAM	NP_001618	Method 1
Gga.2996.1.S2_at	NM_204995	ALDH1A2	NP_003879	Success	ALDH1A2	NP_003879	Success	ALDH1A2	NP_003879	Success	ALDH1A2	NP_003879	Method 1
Gga.3807.1.S2_s_at	NM_204669	ALDH1A3	NP_000684	Success	ALDH1A3	NP_000684	Success	ALDH1A3	NP_000684	Success	ALDH1A3	NP_000684	Method 1
GgaAffx.22422.1.S1_s_at	ENSGALT00000012915	AMOT	NP_001106962	Success	AMOT	NP_001106962	Success	AMOT	NP_001106962	Success	AMOT	NP_001106962	Method 1
Gga.1002.1.S1_at	NM_204788	AMT	NP_000472	Success	AMT	NP_000472	Success	AMT	NP_000472	Success	AMT	NP_000472	Method 1
Gga.1002.1.S1_at	NM_204788	AMT	NP_000472	Success	AMT	NP_000472	Success	AMT	NP_000472	Success	AMT	NP_000472	Method 1
Gga.13183.1.S1_at	BU349946	ANK2	NP_001139	Success	ANK2	NP_001139	Success				ANK2	NP_001139	Method 1
Gga.15966.1.S1_at	CR386300	ANK2	NP_001139	Success	ANK2	NP_001139	Success				ANK2	NP_001139	Method 1
Gga.11845.1.S1_at	BX935750	ANO1	NP_060513	Success	ANO1	NP_060513	Success	ANO1	NP_060513	Success	ANO1	NP_060513	Method 1
Gga.6252.1.S1_at	BU125857	ANO1	NP_060513	Success	ANO1	NP_060513	Success				ANO1	NP_060513	Method 1
GgaAffx.8483.1.S1_s_at	ENSGALT00000021742	ANO3	NP_113606	Success	ANO3	NP_113606	Success	ANO3	NP_113606	Success	ANO3	NP_113606	Method 1
Gga.4884.1.S1_at	NM_206906	ANXA1	NP_000691	Success	ANXA1	NP_000691	Success	ANXA1	NP_000691	Success	ANXA1	NP_000691	Method 1
Gga.7425.1.S1_at	BX263766	ANXA8L2	NP_001621	Success	ANXA8L2	NP_001621	Success				ANXA8L2	NP_001621	Method 1
Gga.11404.1.S1_at	BX935738				AP1S2	NP_003907		AP1S1	NP_001274	Success	AP1S1	NP_001274	Method 3
Gga.7334.1.S1_at	BX264894	APBB1IP	NP_061916	Success	SELO	NP_113642					APBB1IP	NP_061916	Method 1
Gga.2301.1.S1_at	CR388874	APCDD1	NP_694545	Success	APCDD1	NP_694545	Success				APCDD1	NP_694545	Method 1
Gga.8887.3.S1_a_at	BX933720	APOO	NP_077027	Success	APOO	NP_077027	Success	APOO	NP_077027	Success	APOO	NP_077027	Method 1
GgaAffx.9098.1.S1_at	ENSGALT00000023168	ARAP2	NP_056045	Success	ARAP2	NP_056045	Success	ARAP2	NP_056045	Success	ARAP2	NP_056045	Method 1
Gga.9479.1.S1_at	NM_205325	ARF5	NP_001653	Success	ARF5	NP_001653	Success	ARF5	NP_001653	Success	ARF5	NP_001653	Method 1
GgaAffx.25247.1.S1_at	ENSGALT00000028019	ARFIP2	NP_036534		ARFIP2	NP_036534		ARFIP2	NP_036534	Success	ARFIP2	NP_036534	Method 3
GgaAffx.6110.1.S1_s_at	ENSGALT00000015839	ARHGAP11A	NP_055598	Success	ARHGAP11A	NP_055598	Success	ARHGAP11A	NP_055598	Success	ARHGAP11A	NP_055598	Method 1
GgaAffx.4150.2.S1_s_at	ENSGALT00000010778	ARHGEF12	NP_056128	Success	ARHGEF12	NP_056128	Success	ARHGEF12	NP_056128	Success	ARHGEF12	NP_056128	Method 1
GgaAffx.11713.1.S1_s_at	AJ719610	ARHGEF3	NP_062455	Success	ARHGEF3	NP_062455	Success	ARHGEF3	NP_062455	Success	ARHGEF3	NP_062455	Method 1
Gga.4290.1.S1_at	AF348088	ARNT	NP_001659	Success	ARNT	NP_001659	Success	ARNT	NP_001659	Success	ARNT	NP_001659	Method 1
Gga.1009.1.S1_s_at	BU223250	ARPC1B	NP_005711	Success	ARPC1B	NP_005711	Success	ARPC1B	NP_005711	Success	ARPC1B	NP_005711	Method 1
GgaAffx.25884.1.S1_at	ENSGALT00000005581	ARRDC2	NP_001020775	Success	ARRDC2	NP_001020775	Success	ARRDC2	NP_001020775	Success	ARRDC2	NP_001020775	Method 1
GgaAffx.25884.1.S1_at	ENSGALT00000005581	ARRDC2	NP_001020775	Success	ARRDC2	NP_001020775	Success	ARRDC2	NP_001020775	Success	ARRDC2	NP_001020775	Method 1
Gga.19935.1.A1_at	CR407275	ARSJ	NP_078866	Success	ARSJ	NP_078866	Success	ARSJ	NP_078866	Success	ARSJ	NP_078866	Method 1
GgaAffx.21048.1.S1_s_at	CR523567	ASAP1	NP_060952	Success	ASAP1	NP_060952	Success	ASAP1	NP_060952	Success	ASAP1	NP_060952	Method 1
Gga.5385.1.S1_s_at	BU261512	ASS1	NP_446464	Success	ASS1	NP_446464	Success	ASS1	NP_446464	Success	ASS1	NP_446464	Method 1
Gga.5385.1.S1_s_at	BU261512	ASS1	NP_446464	Success	ASS1	NP_446464	Success	ASS1	NP_446464	Success	ASS1	NP_446464	Method 1
Gga.19048.1.S1_at	BU470687	ATAD3A	NP_060658	Success	ATAD3A	NP_060658	Success	ATAD3A	NP_060658	Success	ATAD3A	NP_060658	Method 1
Gga.4556.1.S1_at	NM_205178	ATIC	NP_004035	Success	ATIC	NP_004035	Success	ATIC	NP_004035	Success	ATIC	NP_004035	Method 1
GgaAffx.22699.1.S1_at	ENSGALT00000014363	ATP11B	NP_055431	Success	ATP11B	NP_055431	Success	ATP11B	NP_055431	Success	ATP11B	NP_055431	Method 1
GgaAffx.4019.4.S1_s_at	ENSGALT00000010444	ATP12A	NP_001667	Success	ATP12A	NP_001667	Success	ATP12A	NP_001667	Success	ATP12A	NP_001667	Method 1
GgaAffx.12880.1.S1_s_at	AJ720777	ATP12A	NP_001667	Success	ATP12A	NP_001667	Success	ATP12A	NP_001667	Success	ATP12A	NP_001667	Method 1
GgaAffx.4019.2.S1_s_at	ENSGALT00000010447	ATP12A	NP_001667	Success	ATP12A	NP_001667	Success	ATP12A	NP_001667	Success	ATP12A	NP_001667	Method 1
Gga.17477.1.S1_at	CR388942	ATP13A3	NP_078800	Success	ATP13A3	NP_078800	Success				ATP13A3	NP_078800	Method 1
GgaAffx.12270.1.S1_at	AJ720167	ATP13A4	NP_115655	Success	ATP13A4	NP_115655	Success	ATP13A4	NP_115655	Success	ATP13A4	NP_115655	Method 1
GgaAffx.4498.1.S1_s_at	ENSGALT00000011626	ATP13A4	NP_115655	Success	ATP13A4	NP_115655	Success	ATP13A4	NP_115655	Success	ATP13A4	NP_115655	Method 1
GgaAffx.10104.2.S1_s_at	ENSGALT00000025582	ATP6V0D1	NP_004682		ATP6V0D1	NP_004682		ATP6V0D1	NP_004682	Success	ATP6V0D1	NP_004682	Method 3
GgaAffx.13227.1.S1_s_at	AJ721124	ATP6V0D1	NP_004682		ATP6V0D1	NP_004682		ATP6V0D1	NP_004682	Success	ATP6V0D1	NP_004682	Method 3
Gga.10666.1.S1_at	BX932960	ATP6V1G3	NP_573569	Success	ATP6V1G3	NP_573569	Success	ATP6V1G3	NP_573569	Success	ATP6V1G3	NP_573569	Method 1
Gga.8001.3.S1_a_at	BU205523	ATPAF1	NP_073582	Success	ATPAF1	NP_073582	Success	ATPAF1	NP_073582	Success	ATPAF1	NP_073582	Method 1
GgaAffx.6153.1.S1_at	ENSGALT00000015948	ATPBD4	NP_542381	Success	ATPBD4	NP_542381	Success	ATPBD4	NP_542381	Success	ATPBD4	NP_542381	Method 1
Gga.9936.1.S1_at	BX936026	AURKA	NP_940839	Success	AURKA	NP_940839	Success	AURKA	NP_940839	Success	AURKA	NP_940839	Method 1
GgaAffx.23283.1.S1_s_at	ENSGALT00000001731	AUTS2	NP_056385	Success	AUTS2	NP_056385	Success	AUTS2	NP_056385	Success	AUTS2	NP_056385	Method 1
Gga.1328.1.S2_at	CD737246	B2M	NP_004039	Success	ST14	NP_068813					B2M	NP_004039	Method 1
Gga.2424.2.S1_a_at	CR390065	B4GALT2	NP_003771	Success	B4GALT2	NP_003771	Success				B4GALT2	NP_003771	Method 1
Gga.14725.1.S1_at	BU352300	B4GALT6	NP_004766	Success	B4GALT6	NP_004766	Success				B4GALT6	NP_004766	Method 1
Gga.12955.1.S1_at	CR352857	BAK1	NP_001179	Success	BAK1	NP_001179	Success				BAK1	NP_001179	Method 1
Gga.11427.1.S1_at	BX933831				BANF1	NP_001137457	Success				BANF1	NP_001137457	Method 2
Gga.5613.1.S1_at	BX950441	BANP	NP_060339	Success	No_gene_symbol_found	NP_060339	Success	BANP	NP_060339	Success	BANP	NP_060339	Method 1
GgaAffx.26189.2.S1_s_at	ENSGALT00000006964	BAP1	NP_004647	Success	BAP1	NP_004647	Success	BAP1	NP_004647	Success	BAP1	NP_004647	Method 1
Gga.3179.1.S1_at	NM_204116	BASP1	NP_006308	Success	BASP1	NP_006308	Success	BASP1	NP_006308	Success	BASP1	NP_006308	Method 1
Gga.3242.1.S1_at	AL587491	BCAS1	NP_003648		BCAS1	NP_003648	Success				BCAS1	NP_003648	Method 2
GgaAffx.20426.1.S1_at	CR524189	BCL11A	NP_075044	Success	BCL11A	NP_075044	Success				BCL11A	NP_075044	Method 1
GgaAffx.11648.1.S1_at	AJ719545	BCL6	NP_001697	Success	BCL6	NP_001697	Success	BCL6	NP_001697	Success	BCL6	NP_001697	Method 1
GgaAffx.6025.1.S1_at	ENSGALT00000015641				STIM2	NP_065911		BCL7B	NP_001698	Success	BCL7B	NP_001698	Method 3
GgaAffx.24308.1.S1_s_at	ENSGALT00000022583	BCLAF1	NP_001070908	Success	BCLAF1	NP_001070908	Success	BCLAF1	NP_001070908	Success	BCLAF1	NP_001070908	Method 1
GgaAffx.11745.1.S1_s_at	AJ719642	BIN1	NP_647600	Success	BIN1	NP_647600	Success	BIN1	NP_647600	Success	BIN1	NP_647600	Method 1
Gga.2168.1.S1_at	BU259118				BIN1	NP_647600	Success				BIN1	NP_647600	Method 2
Gga.3738.1.S1_at	NM_204908	BLNK	NP_037446	Success	BLNK	NP_037446	Success	BLNK	NP_037446	Success	BLNK	NP_037446	Method 1
Gga.686.1.S1_at	NM_205237	BMP4	NP_570912	Success	BMP4	NP_570912	Success	BMP4	NP_570912	Success	BMP4	NP_570912	Method 1
Gga.18151.1.S1_at	BU201421	BNC1	NP_001708	Success	BNC1	NP_001708	Success				BNC1	NP_001708	Method 1
Gga.4924.1.S1_at	BU285388	BRD2	NP_001106653	Success	BRD2	NP_001106653	Success	BRD2	NP_001106653	Success	BRD2	NP_001106653	Method 1
Gga.11481.1.S1_at	BU437397	BRI3BP	NP_542193	Success	BRI3BP	NP_542193	Success				BRI3BP	NP_542193	Method 1
Gga.17605.1.S1_s_at	CR390762	BSDC1	NP_060515	Success	BSDC1	NP_060515	Success	BSDC1	NP_060515	Success	BSDC1	NP_060515	Method 1
GgaAffx.21171.1.S1_s_at	CR523444	BTG2	NP_006754	Success	BTG2	NP_006754	Success				BTG2	NP_006754	Method 1
Gga.8462.1.S1_at	NM_204403	BUB1B	NP_001202	Success	BUB1B	NP_001202	Success	BUB1B	NP_001202	Success	BUB1B	NP_001202	Method 1
Gga.15371.1.S1_at	CD761221	C10orf116	NP_006820	Success	C10orf116	NP_006820	Success	C10orf116	NP_006820	Success	C10orf116	NP_006820	Method 1
GgaAffx.20497.1.S1_at	CR524118	C10orf78	NP_001002759	Success	C10orf78	NP_001002759	Success	C10orf78	NP_001002759	Success	C10orf78	NP_001002759	Method 1
Gga.17583.1.S1_s_at	CR390974	C11orf2	NP_037397	Success	C11orf2	NP_037397	Success	C11orf2	NP_037397	Success	C11orf2	NP_037397	Method 1
GgaAffx.20684.1.S1_at	CR523931				POLG	NP_001119603		C12orf41	NP_060292	Success	C12orf41	NP_060292	Method 3
Gga.4679.1.S1_at	BU439941	C13orf15	NP_054778	Success	NUP188	NP_056169					C13orf15	NP_054778	Method 1
GgaAffx.20252.1.S1_at	CR524363	C13orf34	NP_079084	Success	C13orf34	NP_079084	Success	C13orf34	NP_079084	Success	C13orf34	NP_079084	Method 1
GgaAffx.11466.1.S1_at	AJ719363	C14orf169	NP_078920	Success	C14orf169	NP_078920	Success	C14orf169	NP_078920	Success	C14orf169	NP_078920	Method 1
GgaAffx.21640.1.S1_at	CR522975	C14orf83	NP_872332	Success	C14orf83	NP_872332	Success				C14orf83	NP_872332	Method 1
Gga.1955.1.S1_s_at	BU400290	C15orf23	NP_150628	Success	C15orf23	NP_150628	Success	C15orf23	NP_150628	Success	C15orf23	NP_150628	Method 1
GgaAffx.4004.2.S1_s_at	ENSGALT00000010426	C16orf45	NP_149978	Success	C16orf45	NP_149978	Success	C16orf45	NP_149978	Success	C16orf45	NP_149978	Method 1
Gga.8160.1.S1_at	CR353533	C16orf45	NP_149978	Success	C16orf45	NP_149978	Success				C16orf45	NP_149978	Method 1
Gga.6134.1.S1_s_at	CR387591	C17orf103	NP_690878	Success	C17orf103	NP_690878	Success				C17orf103	NP_690878	Method 1
GgaAffx.24772.1.S1_at	ENSGALT00000025448	C17orf59	NP_060092	Success	C17orf59	NP_060092	Success	C17orf59	NP_060092	Success	C17orf59	NP_060092	Method 1
GgaAffx.2053.1.S1_at	ENSGALT00000005182				BAAT	NP_001121082		C19orf29	NP_067054	Success	C19orf29	NP_067054	Method 3
Gga.12588.3.S1_a_at	BX933719	C19orf40	NP_689479	Success	C19orf40	NP_689479	Success	C19orf40	NP_689479	Success	C19orf40	NP_689479	Method 1
GgaAffx.25828.1.S1_at	ENSGALT00000005324	C1orf112	NP_060656	Success	C1orf112	NP_060656	Success	C1orf112	NP_060656	Success	C1orf112	NP_060656	Method 1
Gga.2431.1.S1_at	BU144752	C1orf115	NP_078985	Success	C1orf115	NP_078985	Success				C1orf115	NP_078985	Method 1
GgaAffx.12362.1.S1_s_at	AJ720259	C1orf144	NP_001108072	Success	C1orf144	NP_001108072	Success	C1orf144	NP_001108072	Success	C1orf144	NP_001108072	Method 1
Gga.9565.1.S1_at	BU345475	C1orf55	NP_689821	Success	C1orf55	NP_689821	Success	C1orf55	NP_689821	Success	C1orf55	NP_689821	Method 1
Gga.5396.1.S1_at	BX934796	C1QB	NP_000482	Success	C1QB	NP_000482	Success	C1QB	NP_000482	Success	C1QB	NP_000482	Method 1
GgaAffx.2960.1.S1_s_at	ENSGALT00000007607	C1QB	NP_000482	Success	C1QB	NP_000482	Success	C1QB	NP_000482	Success	C1QB	NP_000482	Method 1
Gga.9873.1.S1_at	BU347270	C1QC	NP_758957	Success	C1QC	NP_758957	Success	C1QC	NP_758957	Success	C1QC	NP_758957	Method 1
Gga.11791.1.S1_at	BU445129	C1QTNF7	NP_114117	Success	C1QTNF7	NP_114117	Success	C1QTNF7	NP_114117	Success	C1QTNF7	NP_114117	Method 1
Gga.4853.1.S1_at	BU379533	C20orf149	NP_077275	Success	C20orf149	NP_077275	Success	C20orf149	NP_077275	Success	C20orf149	NP_077275	Method 1
Gga.4853.1.S1_at	BU379533	C20orf149	NP_077275	Success	C20orf149	NP_077275	Success	C20orf149	NP_077275	Success	C20orf149	NP_077275	Method 1
Gga.6042.1.S1_at	BX261543	C20orf54	NP_212134	Success	C20orf54	NP_212134	Success	C20orf54	NP_212134	Success	C20orf54	NP_212134	Method 1
Gga.12965.1.S1_s_at	CR354097	C21orf45	NP_061817	Success	C21orf45	NP_061817	Success	C21orf45	NP_061817	Success	C21orf45	NP_061817	Method 1
Gga.2510.1.S1_at	NM_205405	C3	NP_000055	Success	C3	NP_000055	Success	C3	NP_000055	Success	C3	NP_000055	Method 1
Gga.6001.2.S1_a_at	BX934625	C5orf45	NP_057259	Success	C5orf45	NP_057259	Success	C5orf45	NP_057259	Success	C5orf45	NP_057259	Method 1
Gga.12193.1.S1_a_at	BU419249	C7orf16	NP_006649	Success	C7orf16	NP_006649	Success				C7orf16	NP_006649	Method 1
Gga.6082.1.S1_at	BX276978				PDIA5	NP_006801		C7orf59	NP_001008396	Success	C7orf59	NP_001008396	Method 3
Gga.9024.1.S1_at	BU122611	C8orf22	NP_001007177	Success	RARS2	NP_064716					C8orf22	NP_001007177	Method 1
Gga.6277.1.S1_at	BX933319	C8orf4	NP_064515	Success	C8orf4	NP_064515	Success	C8orf4	NP_064515	Success	C8orf4	NP_064515	Method 1
Gga.7639.2.S1_a_at	BX268991	C8orf80	NP_001010906	Success	ERC1	NP_829883					C8orf80	NP_001010906	Method 1
Gga.8260.1.S1_at	CR385261	C8orf80	NP_001010906	Success	C8orf80	NP_001010906	Success	C8orf80	NP_001010906	Success	C8orf80	NP_001010906	Method 1
Gga.8064.1.S1_at	CR406246	C9orf150	NP_981948	Success	C9orf150	NP_981948	Success	C9orf150	NP_981948	Success	C9orf150	NP_981948	Method 1
GgaAffx.22652.1.S1_at	ENSGALT00000014051	C9orf167	NP_060193	Success	C9orf167	NP_060193	Success	C9orf167	NP_060193	Success	C9orf167	NP_060193	Method 1
Gga.9922.1.S1_at	CR386499	C9orf4	NP_055149	Success	C9orf4	NP_055149	Success	C9orf4	NP_055149	Success	C9orf4	NP_055149	Method 1
Gga.3986.2.S1_a_at	CN217291	CA2	NP_000058	Success	CA2	NP_000058	Success	CA2	NP_000058	Success	CA2	NP_000058	Method 1
Gga.16169.1.S1_at	CR387268				CA3	NP_005172		CA2	NP_000058	Success	CA2	NP_000058	Method 3
Gga.12998.1.S1_at	CR352666	CA3	NP_005172	Success	CA3	NP_005172		CA3	NP_005172	Success	CA3	NP_005172	Method 1
Gga.12998.1.S1_at	CR352666	CA3	NP_005172	Success	CA3	NP_005172		CA3	NP_005172	Success	CA3	NP_005172	Method 1
Gga.4901.1.S1_at	BU424477	CA9	NP_001207		CA9	NP_001207		CA9	NP_001207	Success	CA9	NP_001207	Method 3
Gga.14964.1.S1_at	BU438738	CABLES1	NP_001094089	Success	CABLES1	NP_001094089	Success				CABLES1	NP_001094089	Method 1
Gga.11632.1.S1_s_at	CN218758				CLGN	NP_004353		CALR	NP_004334	Success	CALR	NP_004334	Method 3
Gga.9531.1.S1_at	AY534900	CAMP	NP_004336		CAMP	NP_004336		CAMP	NP_004336	Success	CAMP	NP_004336	Method 3
Gga.8292.1.S1_at	BU209425	CAMTA1	NP_056030	Success	METTL9	NP_057109					CAMTA1	NP_056030	Method 1
Gga.4593.3.A1_a_at	BM427356				Nothing_found			CAP1	NP_006358	Success	CAP1	NP_006358	Method 3
Gga.6487.1.S1_at	BX263611	CAPN8	NP_001137434	Success	CAPN8	NP_001137434	Success	CAPN8	NP_001137434	Success	CAPN8	NP_001137434	Method 1
Gga.10069.1.A1_at	BX935675	CBFA2T3	NP_787127	Success	CBFA2T3	NP_787127	Success	LOC100134297	XP_001719068	Success	CBFA2T3	NP_787127	Method 1
GgaAffx.26452.1.S1_at	ENSGALT00000008395				REV3L	NP_002903		CCDC79	NP_001129977	Success	CCDC79	NP_001129977	Method 3
GgaAffx.4942.1.S1_at	ENSGALT00000012811				Nothing_found			CCDC85A	NP_001073902	Success	CCDC85A	NP_001073902	Method 3
Gga.4129.1.S1_at	NM_205244	CCNA2	NP_001228	Success	CCNA2	NP_001228	Success	CCNA2	NP_001228	Success	CCNA2	NP_001228	Method 1
Gga.3146.1.S1_at	X62531	CCNB2	NP_004692	Success	CCNB2	NP_004692		CCNB2	NP_004692	Success	CCNB2	NP_004692	Method 1
Gga.12967.1.S1_at	BU375344	CCNG2	NP_004345	Success	CCNG2	NP_004345	Success				CCNG2	NP_004345	Method 1
GgaAffx.23570.1.S1_at	ENSGALT00000018681	CCNI	NP_006826	Success	CCNI	NP_006826	Success	CCNI	NP_006826	Success	CCNI	NP_006826	Method 1
Gga.2188.1.S1_s_at	BU339276	CCNI	NP_006826	Success	CCNI	NP_006826	Success	CCNI	NP_006826	Success	CCNI	NP_006826	Method 1
Gga.15237.1.S1_at	CR385362				CCNYL1	NP_689736	Success	CCNYL1	NP_689736	Success	CCNYL1	NP_689736	Method 2
GgaAffx.11627.1.S1_s_at	AJ719524	CCPG1	NP_065790	Success	CCPG1	NP_065790	Success	CCPG1	NP_065790	Success	CCPG1	NP_065790	Method 1
GgaAffx.21845.2.S1_s_at	CR523276	CD74	NP_001020330	Success	CD74	NP_001020330	Success	CD74	NP_001020330	Success	CD74	NP_001020330	Method 1
Gga.4414.3.S1_a_at	AJ292038	CD74	NP_001020330	Success	CD74	NP_001020330	Success	CD74	NP_001020330	Success	CD74	NP_001020330	Method 1
Gga.726.2.S1_a_at	BU105617	CDC2	NP_001777	Success	CDC2	NP_001777	Success				CDC2	NP_001777	Method 1
GgaAffx.13100.1.S1_s_at	AJ720997				CDC25A	NP_001780		CDC25B	NP_068659	Success	CDC25B	NP_068659	Method 3
GgaAffx.9549.1.S1_at	ENSGALT00000024270	CDC2L6	NP_055891	Success	CDC2L6	NP_055891	Success	CDC2L6	NP_055891	Success	CDC2L6	NP_055891	Method 1
Gga.6008.1.S1_at	BX271682	CDC45L	NP_003495	Success	CDC45L	NP_003495	Success				CDC45L	NP_003495	Method 1
GgaAffx.3765.1.S1_s_at	ENSGALT00000009749	CDC7	NP_001127892	Success	CDC7	NP_001127892	Success	CDC7	NP_001127892	Success	CDC7	NP_001127892	Method 1
GgaAffx.24435.1.S1_s_at	ENSGALT00000023425	CDCA3	NP_112589	Success	CDCA3	NP_112589	Success	CDCA3	NP_112589	Success	CDCA3	NP_112589	Method 1
Gga.3169.1.S1_at	BX932384	CDCA3	NP_112589	Success	CDCA3	NP_112589	Success	CDCA3	NP_112589	Success	CDCA3	NP_112589	Method 1
Gga.728.1.S1_a_at	X58518	CDH3	NP_001784		CDH1	NP_004351	Success	CDH1	NP_004351	Success	CDH1	NP_004351	Method 2
Gga.89.1.A1_x_at	AF098468	CDH8	NP_001787	Success	CDH8	NP_001787	Success				CDH8	NP_001787	Method 1
Gga.1114.1.S1_at	NM_204396	CDKN1A	NP_000380	Success	CDKN1A	NP_000380	Success	CDKN1A	NP_000380	Success	CDKN1A	NP_000380	Method 1
Gga.4285.1.S1_at	NM_205253	CEBPB	NP_005185	Success	CEBPB	NP_005185	Success	CEBPB	NP_005185	Success	CEBPB	NP_005185	Method 1
Gga.10040.2.S1_at	BM488477				CEBPA	NP_004355		CEBPD	NP_005186	Success	CEBPD	NP_005186	Method 3
GgaAffx.12087.1.S1_s_at	AJ719984	CENPL	NP_201576	Success	CENPL	NP_201576	Success	CENPL	NP_201576	Success	CENPL	NP_201576	Method 1
Gga.14814.1.S1_s_at	BU336553	CENPO	NP_077298	Success	CENPO	NP_077298	Success				CENPO	NP_077298	Method 1
Gga.12460.1.S1_at	BX932979	CENPP	NP_001012267	Success	CENPP	NP_001012267	Success	CENPP	NP_001012267	Success	CENPP	NP_001012267	Method 1
GgaAffx.26414.1.S1_s_at	ENSGALT00000008204	CES1	NP_001257	Success	CES1	NP_001257	Success	CES1	NP_001257	Success	CES1	NP_001257	Method 1
Gga.8312.1.S1_s_at	BX934916	CES1	NP_001257		CES1	NP_001257	Success	CES1	NP_001257	Success	CES1	NP_001257	Method 2
Gga.17614.1.S1_at	BU426809				Nothing_found			CHD3	NP_001005273	Success	CHD3	NP_001005273	Method 3
Gga.19658.1.S1_at	CR406345				Nothing_found			CHIA	NP_970615	Success	CHIA	NP_970615	Method 3
Gga.11662.2.S1_a_at	BX930325	CHMP4C	NP_689497	Success	CHMP4C	NP_689497	Success	CHMP4C	NP_689497	Success	CHMP4C	NP_689497	Method 1
Gga.9667.1.S1_s_at	BX934063	CHODL	NP_079220	Success	CHODL	NP_079220	Success	CHODL	NP_079220	Success	CHODL	NP_079220	Method 1
Gga.14419.1.S1_s_at	CR353453	CHORDC1	NP_036256	Success	CHORDC1	NP_036256	Success	CHORDC1	NP_036256	Success	CHORDC1	NP_036256	Method 1
Gga.1188.1.S1_at	BU237643	CIAO1	NP_004795	Success	CIAO1	NP_004795	Success	CIAO1	NP_004795	Success	CIAO1	NP_004795	Method 1
Gga.3412.1.S1_at	NM_204718	CITED2	NP_006070		CITED2	NP_006070		CITED2	NP_006070	Success	CITED2	NP_006070	Method 3
GgaAffx.12587.1.S1_s_at	AJ720484	CKAP2	NP_001091995	Success	CKAP2	NP_001091995	Success	CKAP2	NP_001091995	Success	CKAP2	NP_001091995	Method 1
Gga.10646.1.S1_at	BU468023	CLASP2	NP_055912	Success	CLASP2	NP_055912	Success	CLASP2	NP_055912	Success	CLASP2	NP_055912	Method 1
Gga.5911.1.S1_at	BU118685	CLCN3	NP_776297	Success	CLCN3	NP_776297	Success				CLCN3	NP_776297	Method 1
Gga.2952.1.S1_at	NM_204202	CLDN3	NP_001297	Success	CLDN3	NP_001297	Success	CLDN3	NP_001297	Success	CLDN3	NP_001297	Method 1
Gga.2952.1.S1_at	NM_204202	CLDN3	NP_001297	Success	CLDN3	NP_001297	Success	CLDN3	NP_001297	Success	CLDN3	NP_001297	Method 1
Gga.4900.1.S1_a_at	NM_205429	CLEC2D	NP_037401	Success	CLEC2D	NP_037401	Success	CLEC2D	NP_037401	Success	CLEC2D	NP_037401	Method 1
Gga.4900.3.S1_s_at	CR387279	CLEC2D	NP_037401		CLEC2D	NP_037401	Success	CLEC2D	NP_037401	Success	CLEC2D	NP_037401	Method 3
Gga.3652.1.S1_at	NM_204666	CLEC3B	NP_003269	Success	CLEC3B	NP_003269	Success	CLEC3B	NP_003269	Success	CLEC3B	NP_003269	Method 1
Gga.3652.1.S1_at	NM_204666	CLEC3B	NP_003269	Success	CLEC3B	NP_003269	Success	CLEC3B	NP_003269	Success	CLEC3B	NP_003269	Method 1
Gga.17590.1.S1_s_at	BU219915	CLIC2	NP_001280	Success	CLIC2	NP_001280	Success	CLIC2	NP_001280	Success	CLIC2	NP_001280	Method 1
Gga.16544.1.S1_s_at	BM487194	CLIC2	NP_001280	Success	CLIC2	NP_001280	Success				CLIC2	NP_001280	Method 1
GgaAffx.12216.1.S1_s_at	AJ720113	CLTB	NP_001825	Success	CLTB	NP_001825	Success	CLTB	NP_001825	Success	CLTB	NP_001825	Method 1
Gga.423.1.S1_at	NM_204900	CLU	NP_976084	Success	CLU	NP_976084	Success	CLU	NP_976084	Success	CLU	NP_976084	Method 1
Gga.7228.1.S1_at	BX930076	CMBL	NP_620164	Success	CMBL	NP_620164	Success	CMBL	NP_620164	Success	CMBL	NP_620164	Method 1
GgaAffx.13014.1.S1_at	AJ720911	CMTM3	NP_853532	Success	CMTM3	NP_853532	Success	CMTM3	NP_853532	Success	CMTM3	NP_853532	Method 1
GgaAffx.21799.1.S1_s_at	NM_001001778	CMTM3	NP_853532	Success	CMTM3	NP_853532	Success	CMTM3	NP_853532	Success	CMTM3	NP_853532	Method 1
GgaAffx.8725.1.S1_s_at	ENSGALT00000022274	CNDP2	NP_060705	Success	CNDP2	NP_060705	Success	CNDP2	NP_060705	Success	CNDP2	NP_060705	Method 1
GgaAffx.11732.1.S1_at	AJ719629	CNDP2	NP_060705	Success	CNDP2	NP_060705	Success	CNDP2	NP_060705	Success	CNDP2	NP_060705	Method 1
GgaAffx.9243.1.S1_s_at	ENSGALT00000023528	CNOT6	NP_056270		CNOT6	NP_056270	Success	CNOT6	NP_056270	Success	CNOT6	NP_056270	Method 2
GgaAffx.9243.1.S1_s_at	ENSGALT00000023528	CNOT6	NP_056270		CNOT6	NP_056270	Success	CNOT6	NP_056270	Success	CNOT6	NP_056270	Method 2
GgaAffx.26432.1.S1_s_at	ENSGALT00000008321	COL11A1	NP_542196	Success	COL11A1	NP_001845	Success	COL11A1	NP_001845	Success	COL11A1	NP_542196	Method 1
Gga.3562.1.S1_at	BU467929	COL11A1	NP_542196	Success	COL11A1	NP_542197	Success				COL11A1	NP_542196	Method 1
Gga.4965.2.S1_at	BU424353	COL12A1	NP_004361	Success	PLEKHH2	NP_742066					COL12A1	NP_004361	Method 1
Gga.4965.1.S1_at	D00824	COL12A1	NP_004361	Success	COL12A1	NP_004361	Success	COL12A1	NP_004361	Success	COL12A1	NP_004361	Method 1
Gga.4965.1.S1_at	D00824	COL12A1	NP_004361	Success	COL12A1	NP_004361	Success	COL12A1	NP_004361	Success	COL12A1	NP_004361	Method 1
Gga.2558.1.S1_a_at	NM_205334	COL14A1	NP_066933	Success	COL14A1	NP_066933	Success	COL14A1	NP_066933	Success	COL14A1	NP_066933	Method 1
Gga.866.1.S1_at	M60172	COL17A1	NP_000485	Success	COL17A1	NP_000485	Success	COL17A1	NP_000485	Success	COL17A1	NP_000485	Method 1
Gga.19409.1.S1_s_at	BU312654	COL4A2	NP_001837	Success	COL4A2	NP_001837	Success				COL4A2	NP_001837	Method 1
Gga.3104.1.S1_at	CR385849	COL4A2	NP_001837	Success	COL4A2	NP_001837	Success				COL4A2	NP_001837	Method 1
GgaAffx.5110.6.S1_s_at	ENSGALT00000013214	COL4A5	NP_203699	Success	COL4A5	NP_203699	Success				COL4A5	NP_203699	Method 1
Gga.3040.1.S1_at	BU400548	COL5A2	NP_000384	Success	COL5A2	NP_000384	Success				COL5A2	NP_000384	Method 1
Gga.10960.1.S1_at	BX931545	COLEC12	NP_569057	Success	COLEC12	NP_569057	Success	COLEC12	NP_569057	Success	COLEC12	NP_569057	Method 1
Gga.6331.1.S1_at	BX932216				ID3	NP_002158		COPZ1	NP_057141	Success	COPZ1	NP_057141	Method 3
GgaAffx.25280.1.S1_at	ENSGALT00000028346	COTL1	NP_066972	Success	COTL1	NP_066972	Success	COTL1	NP_066972	Success	COTL1	NP_066972	Method 1
Gga.2745.1.S1_at	BU398600	COX11	NP_004366	Success	PLRG1	NP_002660					COX11	NP_004366	Method 1
Gga.5946.3.S1_a_at	BX931586	CPA2	NP_001860	Success	CPA2	NP_001860	Success	CPA2	NP_001860	Success	CPA2	NP_001860	Method 1
Gga.5946.1.S1_at	BX935350	CPA2	NP_001860	Success	CPA2	NP_001860	Success	CPA2	NP_001860	Success	CPA2	NP_001860	Method 1
GgaAffx.12664.1.S1_s_at	AJ720561				Nothing_found			CREG1	NP_003842	Success	CREG1	NP_003842	Method 3
Gga.6220.1.S1_a_at	NM_204387	CREM	NP_874389	Success	CREM	NP_874389	Success	CREM	NP_874389	Success	CREM	NP_874389	Method 1
Gga.6220.2.S1_a_at	BX931695				CREM	NP_874389	Success	CREM	NP_874387	Success	CREM	NP_874389	Method 2
Gga.12383.1.S1_at	BU392202	CRHBP	NP_001873	Success	CRHBP	NP_001873	Success				CRHBP	NP_001873	Method 1
Gga.5001.1.S1_at	NM_204425	CRIM1	NP_057525	Success	CRIM1	NP_057525	Success	CRIM1	NP_057525	Success	CRIM1	NP_057525	Method 1
Gga.7246.1.S1_at	BX931646				CRIP2	NP_001303	Success	CRIP2	NP_001303	Success	CRIP2	NP_001303	Method 2
Gga.7246.1.S1_at	BX931646				CRIP2	NP_001303	Success	CRIP2	NP_001303	Success	CRIP2	NP_001303	Method 2
Gga.7244.1.S1_at	BU456976	CSAD	NP_057073		CSAD	NP_057073		CSAD	NP_057073	Success	CSAD	NP_057073	Method 3
Gga.4570.1.S1_at	BU119546	CSDE1	NP_001007554	Success	CSDE1	NP_001007554	Success				CSDE1	NP_001007554	Method 1
Gga.18943.1.S1_at	CR407179	CSGLCA-T	NP_061888	Success	CSGLCA-T	NP_061888	Success	CSGLCA-T	NP_061888	Success	CSGLCA-T	NP_061888	Method 1
GgaAffx.3750.1.S1_at	ENSGALT00000009704	CSRNP1	NP_149016	Success	CSRNP1	NP_149016	Success	CSRNP1	NP_149016	Success	CSRNP1	NP_149016	Method 1
Gga.11824.1.S1_at	BX932453	CST7	NP_003641	Success	CST7	NP_003641	Success	CST7	NP_003641	Success	CST7	NP_003641	Method 1
GgaAffx.12711.1.S1_at	AJ720608	CTA-221G9.4	NP_001138678	Success	KIAA1671	NP_001138678	Success	CTA-221G9.4	NP_001138678	Success	CTA-221G9.4	NP_001138678	Method 1
Gga.3854.1.S2_at	CD728058	CTSB	NP_001899	Success	CSTF3	NP_001317					CTSB	NP_001899	Method 1
Gga.1094.1.S1_at	NM_205177	CTSD	NP_001900	Success	CTSD	NP_001900	Success	CTSD	NP_001900	Success	CTSD	NP_001900	Method 1
Gga.483.1.S1_at	NM_204971	CTSK	NP_000387	Success	CTSK	NP_000387	Success	CTSK	NP_000387	Success	CTSK	NP_000387	Method 1
Gga.18046.1.S1_at	BU437111				CTSL2	NP_001324		CTSK	NP_000387	Success	CTSK	NP_000387	Method 3
Gga.6025.1.S1_s_at	BU441436	CTSS	NP_004070	Success	CTSS	NP_004070	Success	CTSS	NP_004070	Success	CTSS	NP_004070	Method 1
Gga.6025.1.S1_s_at	BU441436	CTSS	NP_004070	Success	CTSS	NP_004070	Success	CTSS	NP_004070	Success	CTSS	NP_004070	Method 1
GgaAffx.23892.1.S1_s_at	ENSGALT00000020252	CUL1	NP_003583	Success	CUL1	NP_003583	Success	CUL1	NP_003583	Success	CUL1	NP_003583	Method 1
GgaAffx.11002.1.S1_at	ENSGALT00000027725	CUL5	NP_003469	Success	CUL5	NP_003469	Success	CUL5	NP_003469	Success	CUL5	NP_003469	Method 1
GgaAffx.12107.1.S1_at	AJ720004				NUDT16L1	NP_115725		CYBA	NP_000092	Success	CYBA	NP_000092	Method 3
Gga.11674.1.S1_at	BU106750				KLF6	NP_001291		CYC1	NP_001907	Success	CYC1	NP_001907	Method 3
Gga.5919.1.S1_at	BU408782	CYCS	NP_061820	Success	Nothing_found						CYCS	NP_061820	Method 1
Gga.618.1.S1_at	NM_205147	CYP1A1	NP_000490		CYP1A1	NP_000490		CYP1A1	NP_000490	Success	CYP1A1	NP_000490	Method 3
Gga.1163.1.S1_at	BU124424	CYP3A4	NP_059488	Success	CYP3A4	NP_059488	Success	CYP3A4	NP_059488	Success	CYP3A4	NP_059488	Method 1
GgaAffx.21825.1.S1_s_at	NM_001001751	CYP3A4	NP_059488	Success	CYP3A4	NP_059488	Success	CYP3A4	NP_059488	Success	CYP3A4	NP_059488	Method 1
Gga.2200.1.S1_at	J04496	CYR61	NP_001545	Success	CYR61	NP_001545	Success	CYR61	NP_001545	Success	CYR61	NP_001545	Method 1
GgaAffx.21044.1.S1_at	CR523571	DACT2	NP_999627	Success	DACT2	NP_999627	Success	DACT2	NP_999627	Success	DACT2	NP_999627	Method 1
GgaAffx.20323.1.S1_at	CR524292	DAG1	NP_004384	Success	DAG1	NP_004384	Success	DAG1	NP_004384	Success	DAG1	NP_004384	Method 1
Gga.9475.1.S1_x_at	AJ584830	DAG1	NP_004384	Success	DAG1	NP_004384	Success	DAG1	NP_004384	Success	DAG1	NP_004384	Method 1
GgaAffx.20323.1.S1_at	CR524292	DAG1	NP_004384	Success	DAG1	NP_004384	Success	DAG1	NP_004384	Success	DAG1	NP_004384	Method 1
Gga.9475.1.S1_x_at	AJ584830	DAG1	NP_004384	Success	DAG1	NP_004384	Success	DAG1	NP_004384	Success	DAG1	NP_004384	Method 1
Gga.16533.1.S1_at	CN210842	DBNL	NP_001116428	Success	DBNL	NP_001116428	Success	DBNL	NP_001116428	Success	DBNL	NP_001116428	Method 1
GgaAffx.3712.1.S1_s_at	ENSGALT00000009585	DCK	NP_000779		DCK	NP_000779		DCK	NP_000779	Success	DCK	NP_000779	Method 3
GgaAffx.5621.1.S1_at	ENSGALT00000014524	DCLRE1A	NP_055696	Success	DCLRE1A	NP_055696	Success	DCLRE1A	NP_055696	Success	DCLRE1A	NP_055696	Method 1
GgaAffx.25283.1.S1_s_at	ENSGALT00000000283				BAG5	NP_001015049		DCP2	NP_689837	Success	DCP2	NP_689837	Method 3
Gga.4314.1.S1_at	NM_204802	DCTN2	NP_006391	Success	DCTN2	NP_006391	Success	DCTN2	NP_006391	Success	DCTN2	NP_006391	Method 1
Gga.495.1.S1_at	NM_204992	DEFB4	NP_004933	Success	DEFB4	NP_004933	Success	DEFB4	NP_004933	Success	DEFB4	NP_004933	Method 1
Gga.15541.1.S1_at	BU352219	DHCR7	NP_001351	Success	DHCR7	NP_001351	Success				DHCR7	NP_001351	Method 1
Gga.7235.1.S1_at	BX950638	DHRS3	NP_004744	Success	DHRS3	NP_004744	Success	DHRS3	NP_004744	Success	DHRS3	NP_004744	Method 1
GgaAffx.22916.1.S1_at	ENSGALT00000015319	DISP1	NP_116279	Success	DISP1	NP_116279	Success	DISP1	NP_116279	Success	DISP1	NP_116279	Method 1
GgaAffx.11225.1.S1_at	ENSGALT00000028214	DNAJB2	NP_001034639		DNAJB2	NP_001034639		DNAJB2	NP_001034639	Success	DNAJB2	NP_001034639	Method 3
Gga.9057.1.S1_at	BU219192	DNAJC14	NP_115740	Success	DNAJC14	NP_115740		DNAJC14	NP_115740	Success	DNAJC14	NP_115740	Method 1
Gga.17591.1.S1_at	BU337914	DOPEY2	NP_005119	Success	DOPEY2	NP_005119	Success				DOPEY2	NP_005119	Method 1
Gga.2406.1.S1_at	BU455457	DPY19L1	NP_056098	Success	DPY19L1	NP_056098	Success	DPY19L1	NP_056098	Success	DPY19L1	NP_056098	Method 1
GgaAffx.12419.1.S1_s_at	AJ720316	DTL	NP_057532	Success	DTL	NP_057532	Success	DTL	NP_057532	Success	DTL	NP_057532	Method 1
Gga.12792.1.S1_at	BX950369				OSBP2	NP_110385		DULLARD	NP_001137247	Success	DULLARD	NP_001137247	Method 3
Gga.19025.1.S1_at	BU136969	DUSP5	NP_004410	Success	DUSP5	NP_004410	Success				DUSP5	NP_004410	Method 1
GgaAffx.2488.1.S1_at	ENSGALT00000006392	E2F8	NP_078956	Success	E2F8	NP_078956	Success	E2F8	NP_078956	Success	E2F8	NP_078956	Method 1
Gga.9377.1.S1_at	BX267664	ECOP	NP_110423	Success	ECOP	NP_110423	Success	ECOP	NP_110423	Success	ECOP	NP_110423	Method 1
GgaAffx.22819.1.S1_at	ENSGALT00000014916	ECT2	NP_060568	Success	ECT2	NP_060568	Success	ECT2	NP_060568	Success	ECT2	NP_060568	Method 1
Gga.5255.1.S1_at	BX257475	EFEMP1	NP_001034438	Success	EFEMP1	NP_001034438	Success				EFEMP1	NP_001034438	Method 1
GgaAffx.11738.1.S1_s_at	AJ719635	EGR1	NP_001955	Success	EGR1	NP_001955	Success	EGR1	NP_001955	Success	EGR1	NP_001955	Method 1
Gga.4922.1.S2_at	NM_204136	EGR1	NP_001955	Success	EGR1	NP_001955	Success	EGR1	NP_001955	Success	EGR1	NP_001955	Method 1
GgaAffx.11738.1.S1_s_at	AJ719635	EGR1	NP_001955	Success	EGR1	NP_001955	Success	EGR1	NP_001955	Success	EGR1	NP_001955	Method 1
GgaAffx.22723.1.S1_at	ENSGALT00000014500	EHBP1	NP_001136088	Success	EHBP1	NP_001136088	Success	EHBP1	NP_001136088	Success	EHBP1	NP_001136088	Method 1
Gga.15791.2.S1_s_at	BU466357	EIF1AY	NP_004672	Success	EIF1AY	NP_004672	Success	EIF1AY	NP_004672	Success	EIF1AY	NP_004672	Method 1
GgaAffx.12884.1.S1_at	AJ720781				PCCA	NP_000273		EIF4B	NP_001408	Success	EIF4B	NP_001408	Method 3
Gga.8138.1.S1_at	BU295279	ELF3	NP_001107781	Success	ELF3	NP_001107781	Success				ELF3	NP_001107781	Method 1
GgaAffx.12469.1.S1_at	AJ720366	ELOVL6	NP_001124193	Success	ELOVL6	NP_001124193	Success	ELOVL6	NP_001124193	Success	ELOVL6	NP_001124193	Method 1
GgaAffx.23072.1.S1_at	ENSGALT00000016124	EML4	NP_001138548	Success	EML4	NP_001138548	Success	EML4	NP_001138548	Success	EML4	NP_001138548	Method 1
Gga.1939.1.S1_at	CR406135	EMP1	NP_001414	Success	EMP1	NP_001414	Success				EMP1	NP_001414	Method 1
Gga.9593.1.S1_at	BU111308	EMP2	NP_001415	Success	EMP2	NP_001415	Success				EMP2	NP_001415	Method 1
GgaAffx.24545.1.S1_at	ENSGALT00000024082	ENC1	NP_003624	Success	ENC1	NP_003624	Success	ENC1	NP_003624	Success	ENC1	NP_003624	Method 1
Gga.16002.1.S1_at	BU393867	ENOX1	NP_001121087	Success	ENOX1	NP_001121087	Success				ENOX1	NP_001121087	Method 1
Gga.2794.1.S1_at	BU248771	EP300	NP_001420	Success	EP300	NP_001420	Success	EP300	NP_001420	Success	EP300	NP_001420	Method 1
Gga.3035.1.S1_at	NM_204807	EPAS1	NP_001421	Success	EPAS1	NP_001421	Success	EPAS1	NP_001421	Success	EPAS1	NP_001421	Method 1
Gga.3035.1.S1_at	NM_204807	EPAS1	NP_001421	Success	EPAS1	NP_001421	Success	EPAS1	NP_001421	Success	EPAS1	NP_001421	Method 1
Gga.9136.1.S1_at	BU214177	EPCAM	NP_002345	Success	EPCAM	NP_002345	Success				EPCAM	NP_002345	Method 1
Gga.9136.2.S1_x_at	CD740066	EPCAM	NP_002345	Success	EPCAM	NP_002345	Success				EPCAM	NP_002345	Method 1
Gga.805.1.S1_at	NM_205430	EPHA3	NP_005224	Success	EPHA3	NP_005224	Success	EPHA3	NP_005224	Success	EPHA3	NP_005224	Method 1
Gga.805.2.S1_a_at	CR353164	EPHA3	NP_005224	Success	EPHA3	NP_005224	Success	EPHA3	NP_005224	Success	EPHA3	NP_005224	Method 1
Gga.805.1.S1_at	NM_205430	EPHA3	NP_005224	Success	EPHA3	NP_005224	Success	EPHA3	NP_005224	Success	EPHA3	NP_005224	Method 1
Gga.3053.1.S1_at	BU405112	EPHB3	NP_004434	Success	EPHB3	NP_004434	Success				EPHB3	NP_004434	Method 1
GgaAffx.24999.1.S1_s_at	ENSGALT00000026740	EPHX2	NP_001970	Success	EPHX2	NP_001970	Success	EPHX2	NP_001970	Success	EPHX2	NP_001970	Method 1
Gga.19325.1.S1_at	CR407375	EPHX2	NP_001970	Success	EPHX2	NP_001970	Success	EPHX2	NP_001970	Success	EPHX2	NP_001970	Method 1
Gga.16936.1.S1_at	CR390310	EPS8L2	NP_073609	Success	EPS8L2	NP_073609	Success				EPS8L2	NP_073609	Method 1
Gga.19187.1.S1_at	CR406581	ERLIN1	NP_001094096	Success	ERLIN1	NP_001094096	Success				ERLIN1	NP_001094096	Method 1
GgaAffx.6849.2.S1_s_at	ENSGALT00000017619	ERO1LB	NP_063944	Success	ERO1LB	NP_063944	Success	ERO1LB	NP_063944	Success	ERO1LB	NP_063944	Method 1
Gga.5592.1.S1_s_at	CR406276	ESCO2	NP_001017420	Success	ESCO2	NP_001017420	Success	ESCO2	NP_001017420	Success	ESCO2	NP_001017420	Method 1
Gga.15399.1.S1_s_at	CR387328	EVL	NP_057421	Success	EVL	NP_057421	Success	EVL	NP_057421	Success	EVL	NP_057421	Method 1
Gga.5626.1.S1_s_at	BX935914	EVL	NP_057421	Success	EVL	NP_057421	Success	EVL	NP_057421	Success	EVL	NP_057421	Method 1
Gga.5626.1.S1_s_at	BX935914	EVL	NP_057421	Success	EVL	NP_057421	Success	EVL	NP_057421	Success	EVL	NP_057421	Method 1
GgaAffx.1396.1.S1_s_at	ENSGALT00000003290	EVPL	NP_001979	Success	EVPL	NP_001979	Success	EVPL	NP_001979	Success	EVPL	NP_001979	Method 1
Gga.8141.1.S1_at	BU291625	EVPL	NP_001979	Success	EVPL	NP_001979	Success	EVPL	NP_001979	Success	EVPL	NP_001979	Method 1
GgaAffx.7677.2.S1_s_at	ENSGALT00000019772	EXOC5	NP_006535	Success	EXOC5	NP_006535	Success	EXOC5	NP_006535	Success	EXOC5	NP_006535	Method 1
GgaAffx.12694.1.S1_at	AJ720591	EXOC8	NP_787072	Success	EXOC8	NP_787072	Success	EXOC8	NP_787072	Success	EXOC8	NP_787072	Method 1
Gga.5308.1.S1_at	BX930009	EXOSC3	NP_057126	Success	EXOSC3	NP_057126	Success	EXOSC3	NP_057126	Success	EXOSC3	NP_057126	Method 1
Gga.7691.1.S1_at	BX267130				C10orf90	NP_001004298		EXOSC5	NP_064543	Success	EXOSC5	NP_064543	Method 3
Gga.514.1.S1_at	NM_205022	F10	NP_000495	Success	F10	NP_000495	Success	F10	NP_000495	Success	F10	NP_000495	Method 1
GgaAffx.3525.1.S1_at	ENSGALT00000009017	F3	NP_001984	Success	F3	NP_001984	Success	F3	NP_001984	Success	F3	NP_001984	Method 1
GgaAffx.25618.1.S1_at	ENSGALT00000004382	FA2H	NP_077282	Success	FA2H	NP_077282	Success	FA2H	NP_077282	Success	FA2H	NP_077282	Method 1
Gga.3323.1.S1_s_at	BU116455	FABP5L7	XP_001718427	Success	FABP5L7	XP_001718427	Success				FABP5L7	XP_001718427	Method 1
Gga.3323.1.S1_s_at	BU116455	FABP5L7	XP_001718427	Success	FABP5L7	XP_001718427	Success				FABP5L7	XP_001718427	Method 1
Gga.8836.1.S1_at	BU236986	FAM100A	NP_660296	Success	FAM100A	NP_660296	Success				FAM100A	NP_660296	Method 1
GgaAffx.3047.2.S1_s_at	ENSGALT00000007834	FAM101B	NP_874364	Success	FAM101B	NP_874364	Success	FAM101B	NP_874364	Success	FAM101B	NP_874364	Method 1
GgaAffx.26393.1.S1_s_at	ENSGALT00000008132				FAM102A	NP_001030331	Success	FAM102A	NP_001030331	Success	FAM102A	NP_001030331	Method 2
GgaAffx.8202.1.S1_at	ENSGALT00000021151	FAM105A	NP_061891	Success	MCM6	NP_005906		FAM105B	NP_612357	Success	FAM105A	NP_061891	Method 1
GgaAffx.24678.1.S1_s_at	ENSGALT00000024880	FAM110B	NP_671722	Success	FAM110B	NP_671722	Success	FAM110B	NP_671722	Success	FAM110B	NP_671722	Method 1
GgaAffx.26430.2.S1_s_at	ENSGALT00000008315	FAM120A	NP_055427	Success	FAM120A	NP_055427	Success	FAM120A	NP_055427	Success	FAM120A	NP_055427	Method 1
Gga.13585.1.S1_s_at	BX934750	FAM20A	NP_060035	Success	FAM20A	NP_060035	Success	FAM20A	NP_060035	Success	FAM20A	NP_060035	Method 1
Gga.12092.1.S1_at	BU369564	FAM20C	NP_064608	Success	FAM20C	NP_064608	Success				FAM20C	NP_064608	Method 1
Gga.9931.1.S1_at	BU138608	FAM38A	NP_001136336		FAM38A	NP_001136336		FAM38A	NP_001136336	Success	FAM38A	NP_001136336	Method 3
GgaAffx.3016.1.S1_at	ENSGALT00000007758	FAM5C	NP_950252	Success	FAM5C	NP_950252	Success	FAM5C	NP_950252	Success	FAM5C	NP_950252	Method 1
Gga.6974.2.S1_at	AI980478				CYP2J2	NP_000766		FAM63A	NP_060849	Success	FAM63A	NP_060849	Method 3
Gga.6974.1.S1_at	BX258304				FZD7	NP_003498		FAM63A	NP_060849	Success	FAM63A	NP_060849	Method 3
Gga.16202.1.S1_at	BU122407	FAM65A	NP_078795	Success	FAM65A	NP_078795	Success				FAM65A	NP_078795	Method 1
GgaAffx.1951.1.S1_at	ENSGALT00000004894	FAM83D	NP_112181		FAM83D	NP_112181		FAM83D	NP_112181	Success	FAM83D	NP_112181	Method 3
Gga.2679.2.S1_a_at	AF051400	FBLN1	NP_006477	Success	FBLN1	NP_006477	Success	FBLN1	NP_006477	Success	FBLN1	NP_006477	Method 1
Gga.5139.1.S1_at	BU130977	FBP1	NP_000498	Success	FBP1	NP_000498	Success	FBP1	NP_000498	Success	FBP1	NP_000498	Method 1
GgaAffx.13211.1.S1_s_at	AJ721108	FBXO32	NP_478136	Success	FBXO32	NP_478136	Success	FBXO32	NP_478136	Success	FBXO32	NP_478136	Method 1
GgaAffx.11116.1.S1_at	ENSGALT00000028018	FBXW7	NP_361014		FBXW7	NP_361014		FBXW7	NP_060785	Success	FBXW7	NP_060785	Method 3
Gga.1669.1.S1_a_at	NM_204888	FGF12	NP_066360	Success	FGF12	NP_066360	Success	FGF12	NP_066360	Success	FGF12	NP_066360	Method 1
Gga.8140.1.S1_at	BX934687	FGFBP1	NP_005121	Success	FGFBP1	NP_005121	Success	FGFBP1	NP_005121	Success	FGFBP1	NP_005121	Method 1
GgaAffx.20978.1.S1_s_at	CR523637	FGFR2	NP_000132	Success	FGFR2	NP_000132	Success				FGFR2	NP_000132	Method 1
Gga.16413.1.A1_a_at	NM_205509	FGFR3	NP_000133	Success	FGFR3	NP_000133	Success	FGFR3	NP_000133	Success	FGFR3	NP_000133	Method 1
Gga.10208.1.S1_a_at	BU385844	FHL5	NP_065228	Success	FHL5	NP_065228	Success	FHL5	NP_065228	Success	FHL5	NP_065228	Method 1
Gga.7900.2.S1_a_at	CR386995	FIBIN	NP_976249	Success	FIBIN	NP_976249	Success	FIBIN	NP_976249	Success	FIBIN	NP_976249	Method 1
Gga.3219.1.S1_at	NM_204568	FIGF	NP_004460	Success	FIGF	NP_004460	Success	FIGF	NP_004460	Success	FIGF	NP_004460	Method 1
Gga.3219.1.S1_at	NM_204568	FIGF	NP_004460	Success	FIGF	NP_004460	Success	FIGF	NP_004460	Success	FIGF	NP_004460	Method 1
Gga.3219.1.S1_at	NM_204568	FIGF	NP_004460	Success	FIGF	NP_004460	Success	FIGF	NP_004460	Success	FIGF	NP_004460	Method 1
GgaAffx.24639.1.S1_at	ENSGALT00000024648				Nothing_found			FILIP1L	NP_001035924	Success	FILIP1L	NP_001035924	Method 3
GgaAffx.12086.1.S1_at	AJ719983	FKBP5	NP_004108	Success	FKBP5	NP_004108	Success	FKBP5	NP_004108	Success	FKBP5	NP_004108	Method 1
Gga.10907.1.S1_at	BU321730	FKBP8	NP_036313	Success	FKBP8	NP_036313	Success	FKBP8	NP_036313	Success	FKBP8	NP_036313	Method 1
GgaAffx.3112.1.S1_s_at	ENSGALT00000008002	FLII	NP_002009	Success	FLII	NP_002009	Success	FLII	NP_002009	Success	FLII	NP_002009	Method 1
Gga.15805.1.S1_at	BU315576	FLT4	NP_891555	Success	BMP7	NP_001710					FLT4	NP_891555	Method 1
Gga.714.1.S2_at	BU435537	FMN1	NP_001096654	Success	DDX19B	NP_009173					FMN1	NP_001096654	Method 1
Gga.4564.1.S1_a_at	NM_204579	FMO3	NP_001002294	Success	FMO3	NP_001002294	Success	FMO3	NP_001002294	Success	FMO3	NP_001002294	Method 1
Gga.4564.2.S1_a_at	BX935192	FMO3	NP_001002294	Success	FMO3	NP_001002294		FMO3	NP_001002294	Success	FMO3	NP_001002294	Method 1
Gga.4564.2.S1_a_at	BX935192	FMO3	NP_001002294	Success	FMO3	NP_001002294		FMO3	NP_001002294	Success	FMO3	NP_001002294	Method 1
Gga.4564.1.S1_a_at	NM_204579	FMO3	NP_001002294	Success	FMO3	NP_001002294	Success	FMO3	NP_001002294	Success	FMO3	NP_001002294	Method 1
GgaAffx.24465.1.S1_at	ENSGALT00000023534	FNBP4	NP_056123	Success	FNBP4	NP_056123	Success	FNBP4	NP_056123	Success	FNBP4	NP_056123	Method 1
Gga.15884.1.S1_at	BX275242	FNDC1	NP_115921	Success	FNDC1	NP_115921	Success	FNDC1	NP_115921	Success	FNDC1	NP_115921	Method 1
Gga.125.1.S1_at	NM_205463	FOLR1	NP_057937		FOLR1	NP_057937		FOLR1	NP_057937	Success	FOLR1	NP_057937	Method 3
Gga.125.1.S1_at	NM_205463	FOLR1	NP_057937		FOLR1	NP_057937		FOLR1	NP_057937	Success	FOLR1	NP_057937	Method 3
GgaAffx.1389.1.S1_at	ENSGALT00000003284	FOXI1	NP_658982	Success	FOXI1	NP_036320	Success	FOXI1	NP_036320	Success	FOXI1	NP_658982	Method 1
GgaAffx.5942.1.S1_at	ENSGALT00000015345	FOXP2	NP_055306	Success	FOXP2	NP_055306	Success	FOXP2	NP_055306	Success	FOXP2	NP_055306	Method 1
Gga.17508.1.S1_at	NM_204638	FSTL1	NP_009016	Success	FSTL1	NP_009016	Success	FSTL1	NP_009016	Success	FSTL1	NP_009016	Method 1
Gga.4087.1.S1_at	AF031830	FZD1	NP_003496	Success	FZD1	NP_003496	Success	FZD1	NP_003496	Success	FZD1	NP_003496	Method 1
Gga.15954.1.S1_at	CR388485	GAB1	NP_997006	Success	GAB1	NP_002030	Success				GAB1	NP_997006	Method 1
Gga.7034.1.S1_at	BX273372				GABARAPL1	NP_113600		GABARAP	NP_009209	Success	GABARAP	NP_009209	Method 3
GgaAffx.10717.1.S1_at	ENSGALT00000027027	GABRA5	NP_000801	Success	GABRA5	NP_000801	Success	GABRA5	NP_000801	Success	GABRA5	NP_000801	Method 1
Gga.8168.2.S1_at	BU339065				GALK1	NP_000145	Success				GALK1	NP_000145	Method 2
Gga.15741.1.S1_at	BU286437	GAS2	NP_001137302	Success	GAS2	NP_001137302	Success				GAS2	NP_001137302	Method 1
Gga.8078.1.S1_at	BU284452	GAS6	NP_000811	Success	GAS6	NP_000811	Success	GAS6	NP_000811	Success	GAS6	NP_000811	Method 1
Gga.827.1.S1_at	NM_205464	GATA1	NP_002040	Success	GATA1	NP_002040	Success	GATA1	NP_002040	Success	GATA1	NP_002040	Method 1
Gga.2081.1.S2_at	BU219125	GATA5	NP_536721	Success	ZNF644	NP_958357					GATA5	NP_536721	Method 1
Gga.2081.1.S1_at	NM_205421	GATA5	NP_536721	Success	GATA5	NP_536721	Success	GATA5	NP_536721	Success	GATA5	NP_536721	Method 1
Gga.178.1.S1_s_at	NM_204652	GBP2	NP_004111		GBP2	NP_004111		GBP2	NP_004111	Success	GBP2	NP_004111	Method 3
GgaAffx.5413.1.S1_x_at	ENSGALT00000013991	GCDH	NP_000150		GCDH	NP_000150		GCDH	NP_000150	Success	GCDH	NP_000150	Method 3
GgaAffx.8765.2.S1_at	ENSGALT00000022352	GFPT2	NP_005101		GFPT2	NP_005101		GFPT2	NP_005101	Success	GFPT2	NP_005101	Method 3
Gga.9387.1.S1_at	BU280990	GGT1	NP_005256	Success	GGT1	NP_005256	Success				GGT1	NP_005256	Method 1
Gga.1951.1.S1_at	NM_204931	GJB6	NP_001103689	Success	GJB6	NP_001103689	Success	GJB6	NP_001103689	Success	GJB6	NP_001103689	Method 1
Gga.16916.1.S1_at	BU458183	GLA	NP_000160	Success	GLA	NP_000160	Success				GLA	NP_000160	Method 1
Gga.16477.1.S1_at	BU299960				Nothing_found			GLB1L2	NP_612351	Success	GLB1L2	NP_612351	Method 3
Gga.2464.1.S2_at	NM_205493	GLUL	NP_001028216	Success	GLUL	NP_001028216	Success	GLUL	NP_001028216	Success	GLUL	NP_001028216	Method 1
GgaAffx.12715.1.S1_s_at	AJ720612	GMFB	NP_004115	Success	GMFB	NP_004115	Success	GMFB	NP_004115	Success	GMFB	NP_004115	Method 1
GgaAffx.7833.1.S1_s_at	ENSGALT00000020207	GNG2	NP_444292	Success	GNG2	NP_444292	Success	GNG2	NP_444292	Success	GNG2	NP_444292	Method 1
GgaAffx.7092.1.S1_at	ENSGALT00000018198	GNPAT	NP_055051	Success	GNPAT	NP_055051	Success	GNPAT	NP_055051	Success	GNPAT	NP_055051	Method 1
GgaAffx.8095.1.S1_at	ENSGALT00000020825	GNPTAB	NP_077288	Success	GNPTAB	NP_077288	Success	GNPTAB	NP_077288	Success	GNPTAB	NP_077288	Method 1
Gga.17100.1.S1_at	BU295408	GOLPH3L	NP_060648	Success	GOLPH3L	NP_060648	Success	GOLPH3L	NP_060648	Success	GOLPH3L	NP_060648	Method 1
Gga.3953.3.S1_a_at	CR390894	GPBP1L1	NP_067652	Success	GPBP1L1	NP_067652	Success	GPBP1L1	NP_067652	Success	GPBP1L1	NP_067652	Method 1
Gga.1761.1.S1_at	BU336772	GPR116	NP_001091988	Success	PHACTR4	NP_076412					GPR116	NP_001091988	Method 1
Gga.6962.1.S1_at	CN237285	GPR137B	NP_003263	Success	GPR137B	NP_003263	Success	GPR137B	NP_003263	Success	GPR137B	NP_003263	Method 1
GgaAffx.11756.1.S1_at	AJ719653	GPR137B	NP_003263	Success	GPR137B	NP_003263	Success	GPR137B	NP_003263	Success	GPR137B	NP_003263	Method 1
Gga.6548.1.S1_at	BX933590	GPR87	NP_076404	Success	GPR87	NP_076404	Success	GPR87	NP_076404	Success	GPR87	NP_076404	Method 1
Gga.8328.1.S1_at	BX264033	GPRC5A	NP_003970	Success	GPRC5A	NP_003970	Success				GPRC5A	NP_003970	Method 1
Gga.4896.1.S1_at	BX931521				Nothing_found			GPX3	NP_002075	Success	GPX3	NP_002075	Method 3
Gga.4896.1.S1_at	BX931521				Nothing_found			GPX3	NP_002075	Success	GPX3	NP_002075	Method 3
GgaAffx.2627.2.S1_s_at	ENSGALT00000006761	GRHL3	NP_067003	Success	GRHL3	NP_067003	Success	GRHL3	NP_067003	Success	GRHL3	NP_067003	Method 1
Gga.4451.1.S1_at	NM_204934	GSN	NP_000168	Success	GSN	NP_000168	Success	GSN	NP_000168	Success	GSN	NP_000168	Method 1
GgaAffx.11886.1.S1_s_at	AJ719783	GSPT1	NP_002085	Success	GSPT1	NP_002085	Success	GSPT1	NP_002085	Success	GSPT1	NP_002085	Method 1
Gga.8359.1.S1_at	NM_204818	GSTA1	NP_665683		GSTA1	NP_665683		GSTA1	NP_665683	Success	GSTA1	NP_665683	Method 3
Gga.2533.1.S1_s_at	L15386	GSTA1	NP_665683		GSTA1	NP_665683		GSTA1	NP_665683	Success	GSTA1	NP_665683	Method 3
Gga.2533.1.S1_s_at	L15386	GSTA1	NP_665683		GSTA1	NP_665683		GSTA1	NP_665683	Success	GSTA1	NP_665683	Method 3
Gga.4223.1.S1_at	NM_205090	GSTM4	NP_000841	Success	GSTM4	NP_000841	Success	GSTM4	NP_000841	Success	GSTM4	NP_000841	Method 1
Gga.6265.1.S1_at	BX935098	GSTT1	NP_000844	Success	GSTT1	NP_000844	Success	GSTT1	NP_000844	Success	GSTT1	NP_000844	Method 1
GgaAffx.26446.2.S1_s_at	ENSGALT00000008356	GSTT1	NP_000844	Success	GSTT1	NP_000844	Success	GSTT1	NP_000844	Success	GSTT1	NP_000844	Method 1
Gga.6265.1.S1_at	BX935098	GSTT1	NP_000844	Success	GSTT1	NP_000844	Success	GSTT1	NP_000844	Success	GSTT1	NP_000844	Method 1
GgaAffx.12217.1.S1_at	AJ720114	GTF2H5	NP_997001	Success	GTF2H5	NP_997001	Success	GTF2H5	NP_997001	Success	GTF2H5	NP_997001	Method 1
GgaAffx.843.1.S1_s_at	ENSGALT00000001924				Nothing_found			GTF2IRD1	NP_005676	Success	GTF2IRD1	NP_005676	Method 3
Gga.6086.2.S1_a_at	BU122810	GUCA2B	NP_009033	Success	GUCA2B	NP_009033	Success	GUCA2B	NP_009033	Success	GUCA2B	NP_009033	Method 1
GgaAffx.21246.1.S1_at	CR523369	GUCY1A2	NP_000846	Success	GUCY1A2	NP_000846	Success				GUCY1A2	NP_000846	Method 1
GgaAffx.11009.3.S1_s_at	ENSGALT00000027739	GUCY1A2	NP_000846	Success	GUCY1A2	NP_000846	Success				GUCY1A2	NP_000846	Method 1
GgaAffx.5901.1.S1_at	ENSGALT00000015234	GUCY1A3	NP_001124154	Success	GUCY1A3	NP_001124154	Success	GUCY1A3	NP_001124154	Success	GUCY1A3	NP_001124154	Method 1
GgaAffx.7522.1.S1_s_at	ENSGALT00000019319	GUCY2C	NP_004954	Success	GUCY2C	NP_004954	Success	GUCY2C	NP_004954	Success	GUCY2C	NP_004954	Method 1
Gga.8337.1.S1_at	BU378037	HAGH	NP_005317	Success	PPP1R12A	NP_001137357					HAGH	NP_005317	Method 1
GgaAffx.11705.1.S1_at	AJ719602	HAGHL	NP_115680	Success	HAGHL	NP_115680	Success	HAGHL	NP_115680	Success	HAGHL	NP_115680	Method 1
GgaAffx.21783.1.S1_s_at	NM_204966	HAND2	NP_068808	Success	HAND2	NP_068808	Success	HAND2	NP_068808	Success	HAND2	NP_068808	Method 1
Gga.4981.1.S1_s_at	BU289606	HBE1	NP_005321	Success	HBE1	NP_005321		HBE1	NP_005321	Success	HBE1	NP_005321	Method 1
Gga.2413.1.S1_at	CD760931	HBE1	NP_005321	Success	HBE1	NP_005321	Success	HBE1	NP_005321	Success	HBE1	NP_005321	Method 1
Gga.4981.2.S1_at	BX270646	HBE1	NP_005321		HBE1	NP_005321		HBE1	NP_005321	Success	HBE1	NP_005321	Method 3
Gga.851.1.S1_at	CD762671	HBE1	NP_005321		HBE1	NP_005321		HBE1	NP_005321	Success	HBE1	NP_005321	Method 3
Gga.4875.1.S1_at	CR387670	HBZ	NP_005323	Success	HBZ	NP_005323	Success	HBZ	NP_005323	Success	HBZ	NP_005323	Method 1
Gga.9693.1.S1_at	BU301221	HEATR2	NP_060272	Success	HEATR2	NP_060272	Success	HEATR2	NP_060272	Success	HEATR2	NP_060272	Method 1
Gga.8216.1.S1_at	CR406475	HEG1	NP_065784	Success	HEG1	NP_065784	Success	HEG1	NP_065784	Success	HEG1	NP_065784	Method 1
Gga.14654.1.S1_at	CR387239				SETMAR	NP_006506		HELT	NP_001025058	Success	HELT	NP_001025058	Method 3
GgaAffx.4585.1.S1_at	ENSGALT00000011896	HEPACAM	NP_689935		HEPACAM	NP_689935		HEPACAM	NP_689935	Success	HEPACAM	NP_689935	Method 3
Gga.16577.1.S1_at	BU300880	HEPH	NP_620074	Success	HEPH	NP_620074	Success				HEPH	NP_620074	Method 1
Gga.8950.1.S1_at	CD737668	HERC2	NP_004658		HERC2	NP_004658	Success				HERC2	NP_004658	Method 2
Gga.9980.2.S1_a_at	BU368795				Nothing_found			HEXIM1	NP_006451	Success	HEXIM1	NP_006451	Method 3
Gga.6311.1.S1_at	BU464340	HEY1	NP_036390	Success	HEY1	NP_036390	Success				HEY1	NP_036390	Method 1
GgaAffx.9721.1.S1_s_at	ENSGALT00000024635	HISPPD1	NP_056031	Success	HISPPD1	NP_056031	Success	HISPPD1	NP_056031	Success	HISPPD1	NP_056031	Method 1
GgaAffx.23665.1.S1_at	ENSGALT00000019193	HIST2H2BE	NP_003519		HIST2H2BE	NP_003519		HIST2H2BE	NP_003519	Success	HIST2H2BE	NP_003519	Method 3
Gga.9239.1.S1_s_at	AY257166	HLA-A	XP_001713696	Success	LOC100133382	XP_001713696	Success				HLA-A	XP_001713696	Method 1
Gga.13336.3.S1_a_at	CR407480	HLA-DRB1	XP_001720886		LOC730415	XP_001720886		HLA-DRB1	XP_001720886	Success	HLA-DRB1	XP_001720886	Method 3
Gga.1207.2.S1_a_at	AJ442624	HMG20B	NP_006330		HMG20B	NP_006330		HMG20B	NP_006330	Success	HMG20B	NP_006330	Method 3
Gga.4061.2.S1_a_at	BX935920	HMGB2	NP_001124160	Success	HMGB2	NP_001124160	Success	HMGB2	NP_001124160	Success	HMGB2	NP_001124160	Method 1
Gga.17805.1.S1_s_at	CR388755	HNRNPA1	NP_112420	Success	HNRNPA3	NP_919223	Success	HNRNPA3	NP_919223	Success	HNRNPA1	NP_112420	Method 1
Gga.4891.1.S1_s_at	BU309901	HNRNPA2B1	NP_112533	Success	HNRNPA2B1	NP_112533	Success				HNRNPA2B1	NP_112533	Method 1
GgaAffx.26068.1.S1_s_at	ENSGALT00000006294	HNRNPH3	NP_036339	Success	HNRNPH3	NP_036339	Success	HNRNPH3	NP_036339	Success	HNRNPH3	NP_036339	Method 1
GgaAffx.12834.1.S1_at	AJ720731	HNRNPK	NP_112552	Success	HNRNPK	NP_112552	Success	HNRNPK	NP_112552	Success	HNRNPK	NP_112552	Method 1
GgaAffx.11957.1.S1_at	AJ719854	HNRNPM	NP_005959	Success	HNRNPM	NP_005959	Success	HNRNPM	NP_005959	Success	HNRNPM	NP_005959	Method 1
GgaAffx.240.5.S1_s_at	ENSGALT00000000511	HNRNPM	NP_005959	Success	HNRNPM	NP_005959	Success	HNRNPM	NP_005959	Success	HNRNPM	NP_005959	Method 1
Gga.1158.3.S1_s_at	BX931425	HOPX	NP_001138931	Success	HOPX	NP_001138931	Success	HOPX	NP_001138931	Success	HOPX	NP_001138931	Method 1
Gga.3381.1.S2_at	NM_204548	HOXA3	NP_705895	Success	HOXA3	NP_705895	Success	HOXA3	NP_705895	Success	HOXA3	NP_705895	Method 1
Gga.9639.1.S1_at	CR353827	HPGD	NP_000851	Success	HPGD	NP_000851	Success	HPGD	NP_000851	Success	HPGD	NP_000851	Method 1
Gga.9290.1.S2_at	BU274270	HS2ST1	NP_036394	Success	PLCZ1	NP_149114					HS2ST1	NP_036394	Method 1
Gga.9290.1.S1_at	NM_204481	HS2ST1	NP_036394	Success	HS2ST1	NP_036394	Success	HS2ST1	NP_036394	Success	HS2ST1	NP_036394	Method 1
Gga.7770.1.S1_at	CD736520				RCC2	NP_001129676		HSD17B8	NP_055049	Success	HSD17B8	NP_055049	Method 3
Gga.4942.1.S1_at	BU118554	HSPA2	NP_068814	Success	HSPA2	NP_068814	Success				HSPA2	NP_068814	Method 1
GgaAffx.11589.1.S1_at	AJ719486	HSPA9	NP_004125	Success	HSPA9	NP_004125	Success	HSPA9	NP_004125	Success	HSPA9	NP_004125	Method 1
GgaAffx.11965.1.S1_s_at	AJ719862	HSPD1	NP_955472	Success	HSPD1	NP_955472	Success	HSPD1	NP_955472	Success	HSPD1	NP_955472	Method 1
Gga.7471.1.S1_at	BX277492	HSPG2	NP_005520	Success	HSPG2	NP_005520	Success				HSPG2	NP_005520	Method 1
GgaAffx.10937.1.S1_at	ENSGALT00000027586	HSPH1	NP_006635	Success	HSPH1	NP_006635	Success	HSPH1	NP_006635	Success	HSPH1	NP_006635	Method 1
Gga.4048.1.S1_at	NM_204589	ID3	NP_002158	Success	ID3	NP_002158	Success	ID3	NP_002158	Success	ID3	NP_002158	Method 1
Gga.13148.1.S1_at	BU296023	IL17RC	NP_703191	Success	TNRC6B	NP_055903		IL17RC	NP_703191	Success	IL17RC	NP_703191	Method 1
Gga.3209.3.S1_at	BU143412	IPMK	NP_689416	Success	IPMK	NP_689416	Success				IPMK	NP_689416	Method 1
GgaAffx.24058.1.S1_at	ENSGALT00000021125	IPO8	NP_006381	Success	IPO8	NP_006381	Success	IPO8	NP_006381	Success	IPO8	NP_006381	Method 1
Gga.3363.1.S1_at	NM_205196	IRF2	NP_002190	Success	IRF2	NP_002190	Success	IRF2	NP_002190	Success	IRF2	NP_002190	Method 1
Gga.566.1.S1_at	NM_205069	ITGA1	NP_852478	Success	ITGA1	NP_852478	Success	ITGA1	NP_852478	Success	ITGA1	NP_852478	Method 1
Gga.889.1.S1_at	NM_204146	ITGA3	NP_002195	Success	ITGA3	NP_002195	Success	ITGA3	NP_002195	Success	ITGA3	NP_002195	Method 1
Gga.2967.1.S2_at	BU139443	ITGA6	NP_000201	Success	CD99	NP_002405					ITGA6	NP_000201	Method 1
GgaAffx.25470.1.S1_s_at	ENSGALT00000003759				Nothing_found			ITGB4	NP_001005619	Success	ITGB4	NP_001005619	Method 3
Gga.12177.2.S1_a_at	BX936004	IWS1	NP_060439	Success	IWS1	NP_060439	Success	IWS1	NP_060439	Success	IWS1	NP_060439	Method 1
GgaAffx.12606.1.S1_s_at	AJ720503	JAM2	NP_067042	Success	JAM2	NP_067042	Success	JAM2	NP_067042	Success	JAM2	NP_067042	Method 1
GgaAffx.8053.1.S1_at	ENSGALT00000020740	JARID2	NP_004964	Success	JARID2	NP_004964	Success	JARID2	NP_004964	Success	JARID2	NP_004964	Method 1
GgaAffx.396.1.S1_at	ENSGALT00000000880	KANK3	NP_940873	Success	KANK3	NP_940873	Success	KANK3	NP_940873	Success	KANK3	NP_940873	Method 1
Gga.10067.1.S1_at	BU357575	KANK4	NP_859063	Success	KANK4	NP_859063	Success				KANK4	NP_859063	Method 1
Gga.3585.1.S2_at	NM_204329	KAT2A	NP_066564	Success	KAT2A	NP_066564	Success	KAT2A	NP_066564	Success	KAT2A	NP_066564	Method 1
Gga.16254.1.S1_at	CR386060	KAT2B	NP_003875	Success	KAT2B	NP_003875	Success				KAT2B	NP_003875	Method 1
Gga.1259.1.S1_at	BU242939				MYST2	NP_008998		KAT5	NP_874369	Success	KAT5	NP_874369	Method 3
Gga.9174.3.S1_s_at	CF249571	KCTD10	NP_114160	Success	KCTD10	NP_114160	Success	KCTD10	NP_114160	Success	KCTD10	NP_114160	Method 1
GgaAffx.2611.1.S1_at	ENSGALT00000006725	KDM2B	NP_001005366	Success	KDM2B	NP_001005366	Success	KDM2B	NP_001005366	Success	KDM2B	NP_001005366	Method 1
GgaAffx.9068.1.S1_at	ENSGALT00000023100	KIAA0182	NP_055430	Success	KIAA0182	NP_055430	Success	KIAA0182	NP_055430	Success	KIAA0182	NP_055430	Method 1
Gga.17471.1.S1_at	CD735692	KIAA0319L	NP_079150	Success	KIAA0319L	NP_079150	Success	KIAA0319L	NP_079150	Success	KIAA0319L	NP_079150	Method 1
GgaAffx.20330.1.S1_at	CR524285	KIAA0802	NP_056025	Success	KIAA0802	NP_056025	Success	KIAA0802	NP_056025	Success	KIAA0802	NP_056025	Method 1
GgaAffx.21985.1.S1_at	ENSGALT00000010664	KIAA1324L	NP_001136221	Success	KIAA1324L	NP_001136221	Success	KIAA1324L	NP_001136221	Success	KIAA1324L	NP_001136221	Method 1
GgaAffx.11490.1.S1_s_at	AJ719387	KIAA1524	NP_065941	Success	KIAA1524	NP_065941	Success	KIAA1524	NP_065941	Success	KIAA1524	NP_065941	Method 1
Gga.9398.1.S1_at	BU425011	KIF15	NP_064627	Success	No_gene_symbol_found	NP_064627	Success				KIF15	NP_064627	Method 1
GgaAffx.7711.1.S1_at	ENSGALT00000019861	KIF18A	NP_112494	Success	KIF18A	NP_112494	Success	KIF18A	NP_112494	Success	KIF18A	NP_112494	Method 1
GgaAffx.12208.1.S1_s_at	AJ720105	KIF20A	NP_005724	Success	KIF20A	NP_005724	Success	KIF20A	NP_005724	Success	KIF20A	NP_005724	Method 1
GgaAffx.23292.1.S1_at	ENSGALT00000017350				KIF26A	NP_056471		KIF26B	NP_060482	Success	KIF26B	NP_060482	Method 3
Gga.5687.2.S1_a_at	BX931004	KIF2C	NP_006836	Success	KIF2C	NP_006836	Success	KIF2C	NP_006836	Success	KIF2C	NP_006836	Method 1
GgaAffx.5421.1.S1_at	ENSGALT00000014014	KLC1	NP_001123579		KLC1	NP_001123579	Success	KLC1	NP_001123579	Success	KLC1	NP_001123579	Method 2
Gga.9745.1.S1_at	CD728751				Nothing_found			KLF12	NP_009180	Success	KLF12	NP_009180	Method 3
Gga.7528.1.S1_at	BU295493	KLF2	NP_057354	Success	KLF2	NP_057354	Success	KLF2	NP_057354	Success	KLF2	NP_057354	Method 1
GgaAffx.25130.1.S1_s_at	ENSGALT00000027365	KLF5	NP_001721	Success	KLF5	NP_001721	Success	KLF5	NP_001721	Success	KLF5	NP_001721	Method 1
GgaAffx.26234.1.S1_s_at	ENSGALT00000007191	KNTC1	NP_055523	Success	KNTC1	NP_055523	Success	KNTC1	NP_055523	Success	KNTC1	NP_055523	Method 1
GgaAffx.11578.1.S1_s_at	AJ719475	KPNA2	NP_002257	Success	KPNA2	NP_002257	Success	KPNA2	NP_002257	Success	KPNA2	NP_002257	Method 1
GgaAffx.25255.1.S1_at	ENSGALT00000028094				Nothing_found			KPNB1	NP_002256	Success	KPNB1	NP_002256	Method 3
Gga.16196.1.S1_at	AY574987	KRT14	NP_000517	Success	KRT14	NP_000517	Success	KRT14	NP_000517	Success	KRT14	NP_000517	Method 1
Gga.16196.1.S1_at	AY574987	KRT14	NP_000517	Success	KRT14	NP_000517	Success	KRT14	NP_000517	Success	KRT14	NP_000517	Method 1
Gga.12073.1.S1_a_at	BX930017	KRT23	NP_056330	Success	KRT23	NP_056330	Success	KRT23	NP_056330	Success	KRT23	NP_056330	Method 1
GgaAffx.6456.5.S1_x_at	ENSGALT00000016654	KRT3	NP_476429		KRT6C	NP_775109		KRT3	NP_476429	Success	KRT3	NP_476429	Method 3
Gga.10746.1.S1_at	BU300955				KRTAP13-2	NP_853652	Success				KRTAP13-2	NP_853652	Method 2
GgaAffx.26564.1.S1_at	ENSGALT00000009118	KSR1	NP_055053	Success	KSR1	NP_055053	Success	KSR1	NP_055053	Success	KSR1	NP_055053	Method 1
Gga.8199.1.S1_at	BX263746	LAD1	NP_005549	Success	LAD1	NP_005549	Success				LAD1	NP_005549	Method 1
GgaAffx.1193.1.S1_s_at	ENSGALT00000023781	LAMA1	NP_005550	Success	LAMA1	NP_005550	Success	LAMA1	NP_005550	Success	LAMA1	NP_005550	Method 1
Gga.4292.1.S1_at	NM_204166	LAMB2	NP_002283	Success	LAMB2	NP_002283	Success	LAMB2	NP_002283	Success	LAMB2	NP_002283	Method 1
Gga.1108.1.S1_s_at	CR353947	LBH	NP_112177	Success	LBH	NP_112177	Success				LBH	NP_112177	Method 1
Gga.3673.1.S2_at	BU441362	LDB2	NP_001281	Success	DLAT	NP_001922					LDB2	NP_001281	Method 1
Gga.155.1.S1_s_at	AF479564	LGALS3	NP_002297	Success	LGALS3	NP_002297	Success	LGALS3	NP_002297	Success	LGALS3	NP_002297	Method 1
Gga.8515.1.S1_at	NM_204398	LHFPL5	NP_872354	Success	LHFPL5	NP_872354	Success	LHFPL5	NP_872354	Success	LHFPL5	NP_872354	Method 1
Gga.13978.1.S1_s_at	CR353711	LHFPL5	NP_872354	Success	LHFPL5	NP_872354	Success	LHFPL5	NP_872354	Success	LHFPL5	NP_872354	Method 1
GgaAffx.26771.1.S1_s_at	ENSGALT00000009960	LIMA1	NP_001107018	Success	LIMA1	NP_001107018	Success	LIMA1	NP_001107018	Success	LIMA1	NP_001107018	Method 1
GgaAffx.23685.1.S1_s_at	ENSGALT00000019333	LIMD1	NP_055055	Success	LIMD1	NP_055055	Success	LIMD1	NP_055055	Success	LIMD1	NP_055055	Method 1
GgaAffx.21814.1.S1_s_at	NM_001001766	LIMS1	NP_004978	Success	LIMS1	NP_004978	Success	LIMS1	NP_004978	Success	LIMS1	NP_004978	Method 1
Gga.5627.1.S1_at	CR354231	LIPG	NP_006024	Success	LIPG	NP_006024	Success				LIPG	NP_006024	Method 1
Gga.1368.1.S1_at	NM_205286	LMNB1	NP_005564	Success	LMNB1	NP_005564	Success	LMNB1	NP_005564	Success	LMNB1	NP_005564	Method 1
GgaAffx.10841.1.S1_s_at	ENSGALT00000027352	LMO7	NP_056667	Success	LMO7	NP_056667	Success	LMO7	NP_056667	Success	LMO7	NP_056667	Method 1
GgaAffx.10841.1.S1_s_at	ENSGALT00000027352	LMO7	NP_056667	Success	LMO7	NP_056667	Success	LMO7	NP_056667	Success	LMO7	NP_056667	Method 1
Gga.19763.1.S1_at	CR406714	LOC100027217	XP_001377574	Success	LOC100027217	XP_001377574	Success	LOC100027217	XP_001377574	Success	LOC100027217	XP_001377574	Method 1
GgaAffx.20575.1.S1_at	CR524040				KLHDC10	NP_055812		LOC100130633	XP_001724978	Success	LOC100130633	XP_001724978	Method 3
GgaAffx.21527.1.S1_at	CR523088				KLHL6	NP_569713		LOC100134576	XP_001714777	Success	LOC100134576	XP_001714777	Method 3
Gga.6517.1.S1_s_at	CR354042				CUL2	NP_003582		LOC348262	NP_001087236	Success	LOC348262	NP_001087236	Method 3
Gga.2341.2.S1_s_at	BU208870				LOC653419	XP_939571	Success	CDC42SE1	NP_064624	Success	LOC653419	XP_939571	Method 2
GgaAffx.22707.2.S1_s_at	ENSGALT00000014410				Nothing_found			LPHN2	NP_036434	Success	LPHN2	NP_036434	Method 3
GgaAffx.7201.6.S1_s_at	ENSGALT00000018470	LPHN3	NP_056051	Success	LPHN3	NP_056051	Success	LPHN3	NP_056051	Success	LPHN3	NP_056051	Method 1
Gga.12566.1.S1_at	BU372630	LRRC42	NP_443172	Success	LRRC42	NP_443172	Success	LRRC42	NP_443172	Success	LRRC42	NP_443172	Method 1
Gga.6100.2.S1_a_at	BU457752	LSM6	NP_009011	Success	LSM6	NP_009011	Success	LSM6	NP_009011	Success	LSM6	NP_009011	Method 1
Gga.16589.1.S1_at	NM_204342	LSP1	NP_002330	Success	LSP1	NP_002330	Success	LSP1	NP_002330	Success	LSP1	NP_002330	Method 1
Gga.4491.1.S1_s_at	CR387714	LSP1	NP_002330	Success	LSP1	NP_002330	Success	LSP1	NP_002330	Success	LSP1	NP_002330	Method 1
Gga.2551.2.S1_s_at	BX932101	LTF	NP_002334	Success	LTF	NP_002334	Success	LTF	NP_002334	Success	LTF	NP_002334	Method 1
Gga.12534.1.S1_at	BU418485	LXN	NP_064554	Success	LXN	NP_064554	Success	LXN	NP_064554	Success	LXN	NP_064554	Method 1
Gga.7004.1.S1_at	BX931352	LY6E	NP_001120685		LY6E	NP_001120685		LY6E	NP_001120685	Success	LY6E	NP_001120685	Method 3
Gga.12186.1.S1_at	BX932088	LYVE1	NP_006682	Success	LYVE1	NP_006682	Success	LYVE1	NP_006682	Success	LYVE1	NP_006682	Method 1
Gga.1984.2.A1_a_at	BU391811	MAD2L1	NP_002349	Success	MAD2L1	NP_002349		MAD2L1	NP_002349	Success	MAD2L1	NP_002349	Method 1
Gga.8737.1.S1_at	AJ396451	MAL2	NP_443118	Success	MAL2	NP_443118	Success				MAL2	NP_443118	Method 1
GgaAffx.24899.1.S1_s_at	ENSGALT00000026157	MAOA	NP_000231		MAOA	NP_000231		MAOA	NP_000231	Success	MAOA	NP_000231	Method 3
Gga.3998.1.S1_at	BX268260	MAP1LC3A	NP_115903	Success	MAP1LC3A	NP_115903	Success				MAP1LC3A	NP_115903	Method 1
GgaAffx.845.1.S1_s_at	ENSGALT00000001935	MAP2K2	NP_109587	Success	MAP2K2	NP_109587	Success				MAP2K2	NP_109587	Method 1
GgaAffx.845.1.S1_s_at	ENSGALT00000001935	MAP2K2	NP_109587	Success	MAP2K2	NP_109587	Success				MAP2K2	NP_109587	Method 1
Gga.12239.2.S1_s_at	BU256236	MAP3K7IP3	NP_690000	Success	MAP3K7IP3	NP_690000	Success	MAP3K7IP3	NP_690000	Success	MAP3K7IP3	NP_690000	Method 1
GgaAffx.24921.2.S1_s_at	ENSGALT00000026254	MAP3K7IP3	NP_690000	Success	MAP3K7IP3	NP_690000	Success	MAP3K7IP3	NP_690000	Success	MAP3K7IP3	NP_690000	Method 1
Gga.12405.2.S1_a_at	BU219076	MAPKAPK2	NP_116584	Success	MAPKAPK2	NP_116584	Success				MAPKAPK2	NP_116584	Method 1
Gga.12274.1.S1_at	CN222245				MAPRE1	NP_036457		MAPRE3	NP_036458	Success	MAPRE3	NP_036458	Method 3
Gga.4058.1.S1_at	NM_205480	MARCKS	NP_002347	Success	MARCKS	NP_002347	Success	MARCKS	NP_002347	Success	MARCKS	NP_002347	Method 1
Gga.4058.1.S1_at	NM_205480	MARCKS	NP_002347	Success	MARCKS	NP_002347	Success	MARCKS	NP_002347	Success	MARCKS	NP_002347	Method 1
Gga.17127.1.S1_at	CR388878	MARK3	NP_002367	Success	MARK3	NP_002367	Success	MARK3	NP_002367	Success	MARK3	NP_002367	Method 1
Gga.10207.2.S1_at	AY567830	MASP2	NP_006601	Success	MASP2	NP_006601	Success	MASP2	NP_006601	Success	MASP2	NP_006601	Method 1
Gga.2550.1.S1_at	BX935026	MAT1A	NP_000420	Success	MAT1A	NP_000420	Success	MAT1A	NP_000420	Success	MAT1A	NP_000420	Method 1
Gga.2550.1.S1_at	BX935026	MAT1A	NP_000420	Success	MAT1A	NP_000420	Success	MAT1A	NP_000420	Success	MAT1A	NP_000420	Method 1
Gga.5972.1.S1_at	CD739906	MBD2	NP_003918	Success	MBD2	NP_003918	Success	MBD2	NP_003918	Success	MBD2	NP_003918	Method 1
Gga.14272.1.S1_at	BU245656	MC5R	NP_005904	Success	MC5R	NP_005904	Success	MC5R	NP_005904	Success	MC5R	NP_005904	Method 1
Gga.16560.2.S1_s_at	CR390222	MCL1	NP_068779	Success	MCL1	NP_068779	Success	MCL1	NP_068779	Success	MCL1	NP_068779	Method 1
Gga.4370.2.S1_s_at	BU450371	MCM6	NP_005906	Success	MCM6	NP_005906	Success	MCM6	NP_005906	Success	MCM6	NP_005906	Method 1
GgaAffx.24937.1.S1_s_at	ENSGALT00000026345	MCPH1	NP_078872	Success	MCPH1	NP_078872	Success	MCPH1	NP_078872	Success	MCPH1	NP_078872	Method 1
Gga.5002.1.S1_at	BU135684	MDK	NP_002382	Success	MDK	NP_002382	Success	MDK	NP_002382	Success	MDK	NP_002382	Method 1
GgaAffx.10518.1.S1_s_at	ENSGALT00000026518	MELK	NP_055606	Success	MELK	NP_055606	Success	MELK	NP_055606	Success	MELK	NP_055606	Method 1
GgaAffx.7758.2.S1_s_at	ENSGALT00000019987	METAP1	NP_055958	Success	METAP1	NP_055958	Success	METAP1	NP_055958	Success	METAP1	NP_055958	Method 1
Gga.1527.1.S1_at	BX931252	METTL7A	NP_054752	Success	METTL7A	NP_054752	Success	METTL7A	NP_054752	Success	METTL7A	NP_054752	Method 1
Gga.6218.1.S1_at	BU415687	MFAP5	NP_003471	Success	MFAP5	NP_003471	Success				MFAP5	NP_003471	Method 1
Gga.6218.1.S1_at	BU415687	MFAP5	NP_003471	Success	MFAP5	NP_003471	Success				MFAP5	NP_003471	Method 1
Gga.1644.1.S1_a_at	AL587850	MGLL	NP_001003794	Success	MGLL	NP_001003794	Success				MGLL	NP_001003794	Method 1
Gga.17146.1.S1_at	BU236576	MGLL	NP_001003794	Success	MGLL	NP_001003794	Success				MGLL	NP_001003794	Method 1
Gga.540.1.S1_at	NM_205044	MGP	NP_000891	Success	MGP	NP_000891	Success	MGP	NP_000891	Success	MGP	NP_000891	Method 1
GgaAffx.9824.3.S1_s_at	ENSGALT00000009891	MINA	NP_694822	Success	MINA	NP_116167		MINA	NP_116167	Success	MINA	NP_694822	Method 1
Gga.5888.1.S1_s_at	BU407923	MLL3	NP_733751	Success	MLL3	NP_733751	Success				MLL3	NP_733751	Method 1
Gga.5888.2.S1_a_at	BU236736	MLL3	NP_733751	Success	MLL3	NP_733751	Success	MLL3	NP_733751	Success	MLL3	NP_733751	Method 1
Gga.18923.1.S1_at	CD727047	MMP15	NP_002419		Nothing_found			MMP15	NP_002419	Success	MMP15	NP_002419	Method 3
Gga.12185.1.S1_at	BU477236	MMP23B	NP_008914	Success	SYNE1	NP_892006					MMP23B	NP_008914	Method 1
Gga.12800.1.S1_at	BU448434	MMP3	NP_002413	Success	MMP3	NP_002413	Success	MMP3	NP_002413	Success	MMP3	NP_002413	Method 1
GgaAffx.6568.1.S1_at	ENSGALT00000016924	MMRN1	NP_031377	Success	MMRN1	NP_031377	Success	MMRN1	NP_031377	Success	MMRN1	NP_031377	Method 1
Gga.6381.1.S1_at	BU424023				PDE8A	NP_002596		MON1B	NP_055755	Success	MON1B	NP_055755	Method 3
Gga.969.1.S1_at	NM_204624	MOXD1	NP_056344	Success	MOXD1	NP_056344	Success	MOXD1	NP_056344	Success	MOXD1	NP_056344	Method 1
GgaAffx.22971.1.S1_s_at	ENSGALT00000015609	MPP5	NP_071919	Success	MPP5	NP_071919	Success	MPP5	NP_071919	Success	MPP5	NP_071919	Method 1
Gga.8095.1.S1_at	BU337495	MPP6	NP_057531	Success	MPP6	NP_057531	Success				MPP6	NP_057531	Method 1
Gga.2105.2.S1_s_at	BU283978	MPRIP	NP_055949	Success	MPRIP	NP_055949	Success	MPRIP	NP_958431	Success	MPRIP	NP_055949	Method 1
Gga.4973.3.S1_x_at	AF013496	MR1	NP_001522	Success	MR1	NP_001522	Success	LOC652614	XP_947242	Success	MR1	NP_001522	Method 1
Gga.4973.2.S1_x_at	L28958	MR1	NP_001522	Success	MR1	NP_001522	Success	LOC652614	XP_947242	Success	MR1	NP_001522	Method 1
Gga.4973.1.S1_x_at	AY234768	MR1	NP_001522	Success	MR1	NP_001522	Success	HLA-A	XP_001713696	Success	MR1	NP_001522	Method 1
GgaAffx.12895.1.S1_at	AJ720792	MRPS6	NP_115865	Success	MRPS6	NP_115865	Success	MRPS6	NP_115865	Success	MRPS6	NP_115865	Method 1
Gga.7477.1.S1_s_at	BX258018	MSH6	NP_000170	Success	MSH6	NP_000170	Success	MSH6	NP_000170	Success	MSH6	NP_000170	Method 1
Gga.5913.1.S1_a_at	BX277175	MSL1	NP_001012241	Success	MSL1	NP_001012241	Success	MSL1	NP_001012241	Success	MSL1	NP_001012241	Method 1
Gga.5954.1.S1_at	BU125896				MSMB	NP_002434		MSMB	NP_002434	Success	MSMB	NP_002434	Method 3
GgaAffx.21776.1.S1_s_at	NM_205488	MSX1	NP_002439	Success	MSX1	NP_002439	Success	MSX1	NP_002439	Success	MSX1	NP_002439	Method 1
Gga.10898.1.S1_s_at	BU378834	MTIF2	NP_001005369	Success	MTIF2	NP_001005369	Success	MTIF2	NP_001005369	Success	MTIF2	NP_001005369	Method 1
GgaAffx.10146.1.S1_s_at	ENSGALT00000025667	MTO1	NP_036255	Success	MTO1	NP_036255	Success	MTO1	NP_036255	Success	MTO1	NP_036255	Method 1
GgaAffx.11375.1.S1_at	AJ719272	MTSS1	NP_055566	Success	MTSS1	NP_055566	Success	MTSS1	NP_055566	Success	MTSS1	NP_055566	Method 1
GgaAffx.4192.1.S1_at	ENSGALT00000010899				C9orf61	NP_001121080		MUC5B	NP_002449	Success	MUC5B	NP_002449	Method 3
GgaAffx.4192.1.S1_at	ENSGALT00000010899				C9orf61	NP_001121080		MUC5B	NP_002449	Success	MUC5B	NP_002449	Method 3
GgaAffx.12290.1.S1_s_at	AJ719400	MVP	NP_059447	Success	MVP	NP_059447	Success	MVP	NP_059447	Success	MVP	NP_059447	Method 1
GgaAffx.12659.1.S1_at	AJ720556	MXD1	NP_002348		MXD1	NP_002348		MXD1	NP_002348	Success	MXD1	NP_002348	Method 3
Gga.19180.1.S1_s_at	CR406992	MXI1	NP_569157	Success	MXI1	NP_569157	Success				MXI1	NP_569157	Method 1
Gga.1030.1.S1_at	AI980906	MYC	NP_002458	Success	SRRM1	NP_005830					MYC	NP_002458	Method 1
Gga.5109.1.S1_s_at	BU419172	MYCN	NP_005369	Success	MYCN	NP_005369	Success	MYCN	NP_005369	Success	MYCN	NP_005369	Method 1
Gga.4217.2.S1_at	AB021180	MYH1	NP_005954		MYH1	NP_005954	Success	MYH1	NP_005954	Success	MYH1	NP_005954	Method 2
Gga.840.2.S1_a_at	M15645				MYL4	NP_002467		MYL6	NP_524147	Success	MYL6	NP_524147	Method 3
Gga.5108.1.S1_at	BU377707	MYLK	NP_444253	Success	MYLK	NP_444253	Success	MYLK	NP_444260	Success	MYLK	NP_444253	Method 1
Gga.1964.1.S1_s_at	BU436680	MYO10	NP_036466	Success	CHST12	NP_061111					MYO10	NP_036466	Method 1
GgaAffx.24061.2.S1_s_at	ENSGALT00000021130	MYO10	NP_036466	Success	MYO10	NP_036466	Success	MYO10	NP_036466	Success	MYO10	NP_036466	Method 1
Gga.1964.1.S1_s_at	BU436680	MYO10	NP_036466	Success	CHST12	NP_061111					MYO10	NP_036466	Method 1
Gga.16496.1.A1_at	BU414739	NACA	NP_001106674	Success	GGA3	NP_619525					NACA	NP_001106674	Method 1
GgaAffx.22942.1.S1_at	ENSGALT00000015459	NAF1	NP_612395	Success	NAF1	NP_612395	Success	NAF1	NP_612395	Success	NAF1	NP_612395	Method 1
Gga.9455.1.S1_at	CN217902				NAPB	NP_071363		NAPA	NP_003818	Success	NAPA	NP_003818	Method 3
Gga.3820.3.S1_s_at	BU135957	NASP	NP_002473	Success	NASP	NP_002473	Success	NASP	NP_002473	Success	NASP	NP_002473	Method 1
Gga.3820.1.S1_s_at	BU135890	NASP	NP_002473	Success	NASP	NP_002473	Success	NASP	NP_002473	Success	NASP	NP_002473	Method 1
GgaAffx.11442.1.S1_at	AJ719339	NASP	NP_002473	Success	NASP	NP_002473	Success	NASP	NP_689511	Success	NASP	NP_002473	Method 1
GgaAffx.23778.1.S1_s_at	ENSGALT00000019761	NAT12	NP_001011713	Success	NAT12	NP_001011713	Success	NAT12	NP_001011713	Success	NAT12	NP_001011713	Method 1
GgaAffx.9403.1.S1_s_at	ENSGALT00000023903	NAT13	NP_079422	Success	NAT13	NP_079422	Success	NAT13	NP_079422	Success	NAT13	NP_079422	Method 1
GgaAffx.9403.1.S1_s_at	ENSGALT00000023903	NAT13	NP_079422	Success	NAT13	NP_079422	Success	NAT13	NP_079422	Success	NAT13	NP_079422	Method 1
Gga.156.1.S1_at	NM_204149	NBL1	NP_877421	Success	NBL1	NP_877421	Success	NBL1	NP_877421	Success	NBL1	NP_877421	Method 1
Gga.156.2.S1_a_at	AF421881	NBL1	NP_877421	Success	NBL1	NP_877421	Success	NBL1	NP_877421	Success	NBL1	NP_877421	Method 1
GgaAffx.25609.2.S1_s_at	ENSGALT00000004343	NCKAP1	NP_995314	Success	NCKAP1	NP_038464	Success	NCKAP1	NP_038464	Success	NCKAP1	NP_995314	Method 1
Gga.3317.1.S1_s_at	BU372287	NCOA1	NP_003734	Success	NCOA1	NP_003734	Success	NCOA1	NP_003734	Success	NCOA1	NP_003734	Method 1
GgaAffx.5614.1.S1_at	ENSGALT00000014501	NDOR1	NP_055249	Success	NDOR1	NP_055249	Success	NDOR1	NP_055249	Success	NDOR1	NP_055249	Method 1
Gga.11766.2.S1_a_at	BX935162	NDP	NP_000257	Success	NDP	NP_000257	Success	NDP	NP_000257	Success	NDP	NP_000257	Method 1
Gga.17355.1.S1_at	CR390089	NEBL	NP_998734	Success	NEBL	NP_998734					NEBL	NP_998734	Method 1
Gga.1818.1.S1_s_at	BU202636	NEBL	NP_998734	Success	NEBL	NP_998734	Success	NEBL	NP_998734	Success	NEBL	NP_998734	Method 1
GgaAffx.25567.1.S1_at	ENSGALT00000000420	NEFL	NP_006149	Success	NEFL	NP_006149	Success	NEFL	NP_006149	Success	NEFL	NP_006149	Method 1
Gga.18770.1.S1_at	CR391420	NEIL3	NP_060718	Success	NEIL3	NP_060718	Success	NEIL3	NP_060718	Success	NEIL3	NP_060718	Method 1
Gga.595.1.S1_at	D86747	NELL2	NP_001138582	Success	NELL2	NP_001138582	Success	NELL2	NP_001138582	Success	NELL2	NP_001138582	Method 1
GgaAffx.12517.1.S1_at	AJ720414	NET1	NP_005854	Success	NET1	NP_005854	Success	NET1	NP_005854	Success	NET1	NP_005854	Method 1
GgaAffx.993.1.S1_at	ENSGALT00000002309	NEU2	NP_005374	Success	NEU2	NP_005374	Success	NEU2	NP_005374	Success	NEU2	NP_005374	Method 1
GgaAffx.11936.1.S1_s_at	AJ719833	NEURL	NP_004201	Success	NEURL	NP_004201	Success	NEURL	NP_004201	Success	NEURL	NP_004201	Method 1
Gga.710.1.S1_a_at	NM_205273	NFIA	NP_001138984	Success	NFIA	NP_001138984	Success	NFIA	NP_001138984	Success	NFIA	NP_001138984	Method 1
GgaAffx.1.1.S1_s_at	NM_001001472	NFKBIA	NP_065390	Success	NFKBIA	NP_065390	Success	NFKBIA	NP_065390	Success	NFKBIA	NP_065390	Method 1
GgaAffx.20383.1.S1_s_at	CR524232	NGEF	NP_001107562	Success	NGEF	NP_001107562	Success				NGEF	NP_001107562	Method 1
GgaAffx.21574.1.S1_at	CR523041				NHS	NP_938011	Success	NHS	NP_938011	Success	NHS	NP_938011	Method 2
GgaAffx.26537.4.S1_s_at	ENSGALT00000008942	NOLC1	NP_004732	Success	NOLC1	NP_004732	Success	NOLC1	NP_004732	Success	NOLC1	NP_004732	Method 1
Gga.18916.1.S1_at	BU268065	NOTCH2	NP_077719	Success	NOTCH2	NP_077719	Success	NOTCH2	NP_077719	Success	NOTCH2	NP_077719	Method 1
Gga.2587.1.S1_at	NM_205268	NOV	NP_002505	Success	NOV	NP_002505	Success	NOV	NP_002505	Success	NOV	NP_002505	Method 1
Gga.5548.1.S1_at	BU265170	NPM3	NP_008924	Success	NPM3	NP_008924	Success	NPM3	NP_008924	Success	NPM3	NP_008924	Method 1
Gga.4130.1.S1_at	NM_204542	NR1H3	NP_001123574	Success	NR1H3	NP_001123574	Success	NR1H3	NP_001123574	Success	NR1H3	NP_001123574	Method 1
GgaAffx.24355.2.S1_at	ENSGALT00000022814	NRBP1	NP_037524		NRBP1	NP_037524		NRBP2	NP_848659	Success	NRBP2	NP_848659	Method 3
Gga.14492.1.S1_at	CR387827	NT5C1A	NP_115915		NT5C1A	NP_115915		NT5C1A	NP_115915	Success	NT5C1A	NP_115915	Method 3
Gga.4321.2.S1_s_at	AJ450152	NT5C3L	NP_443167	Success	NT5C3L	NP_443167	Success	NT5C3L	NP_443167	Success	NT5C3L	NP_443167	Method 1
Gga.9666.1.S1_a_at	CR353644	NUDT5	NP_054861	Success	NUDT5	NP_054861	Success	NUDT5	NP_054861	Success	NUDT5	NP_054861	Method 1
GgaAffx.13010.1.S1_at	AJ720907	NUF2	NP_663735	Success	NUF2	NP_663735	Success	NUF2	NP_663735	Success	NUF2	NP_663735	Method 1
GgaAffx.9018.1.S1_at	ENSGALT00000022998	NUP50	NP_009103	Success	NUP50	NP_009103	Success	NUP50	NP_009103	Success	NUP50	NP_009103	Method 1
Gga.2325.2.S1_s_at	CR353231	NUPL1	NP_054808	Success	NUPL1	NP_054808	Success	NUPL1	NP_054808	Success	NUPL1	NP_054808	Method 1
Gga.603.1.S1_at	NM_205128	OCLN	NP_002529	Success	OCLN	NP_002529	Success	OCLN	NP_002529	Success	OCLN	NP_002529	Method 1
Gga.7238.1.S1_s_at	BU122219	OGDH	NP_002532	Success	OGDH	NP_002532	Success	OGDH	NP_002532	Success	OGDH	NP_002532	Method 1
Gga.7238.2.S1_s_at	BM427507	OGDH	NP_002532	Success							OGDH	NP_002532	Method 1
Gga.4475.1.S1_at	BU358261	OGT	NP_858059	Success	OGT	NP_858059	Success	OGT	NP_858059	Success	OGT	NP_858059	Method 1
GgaAffx.12237.1.S1_s_at	AJ720134	OGT	NP_858059	Success	OGT	NP_858059	Success	OGT	NP_858059	Success	OGT	NP_858059	Method 1
Gga.3402.1.S2_at	BU390560	OLFM1	NP_055094	Success	TMEM68	NP_689630					OLFM1	NP_055094	Method 1
GgaAffx.20643.1.S1_at	CR523972	OLFML2B	NP_056256	Success	OLFML2B	NP_056256	Success	OLFML2B	NP_056256	Success	OLFML2B	NP_056256	Method 1
Gga.7812.2.S1_a_at	CR385961	ORC6L	NP_055136	Success	ORC6L	NP_055136	Success	ORC6L	NP_055136	Success	ORC6L	NP_055136	Method 1
Gga.12974.1.S1_at	CR353956	OSBP	NP_002547		OSBP2	NP_110385	Success	OSBP	NP_002547	Success	OSBP2	NP_110385	Method 2
Gga.16588.1.S1_at	BU452994				OTUB1	NP_060140	Success	OTUB1	NP_060140	Success	OTUB1	NP_060140	Method 2
Gga.11516.1.S1_at	CK609727	P2RY6	NP_789768	Success	DLX6	NP_005213					P2RY6	NP_789768	Method 1
GgaAffx.617.1.S1_at	ENSGALT00000001383	PANX3	NP_443191	Success	PANX3	NP_443191	Success	PANX3	NP_443191	Success	PANX3	NP_443191	Method 1
GgaAffx.23250.1.S1_s_at	ENSGALT00000017158	PAPSS1	NP_005434	Success	PAPSS1	NP_005434	Success	PAPSS1	NP_005434	Success	PAPSS1	NP_005434	Method 1
GgaAffx.7654.1.S1_s_at	ENSGALT00000019719	PARP14	NP_060024		PARP14	NP_060024		PARP14	NP_060024	Success	PARP14	NP_060024	Method 3
Gga.18504.1.S1_at	CR390783	PARVA	NP_060692	Success	PARVA	NP_060692	Success	PARVA	NP_060692	Success	PARVA	NP_060692	Method 1
Gga.16689.1.S1_s_at	CR386758	PARVB	NP_037459	Success	PARVB	NP_037459	Success				PARVB	NP_037459	Method 1
GgaAffx.9707.1.S1_s_at	ENSGALT00000024605	PCMTD1	NP_443169	Success	PCMTD1	NP_443169	Success	PCMTD1	NP_443169	Success	PCMTD1	NP_443169	Method 1
Gga.4916.1.S1_s_at	NM_204304	PDCD4	NP_055271	Success	PDCD4	NP_055271	Success	PDCD4	NP_055271	Success	PDCD4	NP_055271	Method 1
GgaAffx.20739.1.S1_at	CR523876	PDCD4	NP_055271	Success	PDCD4	NP_055271	Success	PDCD4	NP_055271	Success	PDCD4	NP_055271	Method 1
GgaAffx.3526.1.S1_at	ENSGALT00000009018				Nothing_found			PDE12	NP_808881	Success	PDE12	NP_808881	Method 3
GgaAffx.24123.1.S1_at	ENSGALT00000021453	PDE3A	NP_000912	Success	PDE3A	NP_000912	Success	PDE3A	NP_000912	Success	PDE3A	NP_000912	Method 1
Gga.3802.2.S1_a_at	BX932012	PDIA3	NP_005304	Success	PDIA3	NP_005304	Success	PDIA3	NP_005304	Success	PDIA3	NP_005304	Method 1
Gga.16444.1.S1_at	CR406294	PDK4	NP_002603	Success	PDK4	NP_002603	Success				PDK4	NP_002603	Method 1
GgaAffx.20334.1.S1_at	CR524281	PDLIM5	NP_006448	Success	PDLIM5	NP_006448	Success				PDLIM5	NP_006448	Method 1
GgaAffx.20475.1.S1_s_at	CR524140	PDZD3	NP_079067	Success	Nothing_found			NLRX1	NP_078894	Success	PDZD3	NP_079067	Method 1
Gga.5588.1.S1_at	BX933371	PDZK1IP1	NP_005755	Success	PDZK1IP1	NP_005755	Success	PDZK1IP1	NP_005755	Success	PDZK1IP1	NP_005755	Method 1
Gga.1795.2.S1_a_at	BX934629				STIM1	NP_003147		PEBP4	NP_659399	Success	PEBP4	NP_659399	Method 3
GgaAffx.25881.1.S1_at	ENSGALT00000005557	PECAM1	NP_000433	Success	PECAM1	NP_000433	Success	PECAM1	NP_000433	Success	PECAM1	NP_000433	Method 1
Gga.5541.1.S1_at	BX275850	PECAM1	NP_000433	Success	PECAM1	NP_000433					PECAM1	NP_000433	Method 1
Gga.4674.2.S1_at	AL585003	PHACTR4	NP_076412	Success	PHACTR4	NP_076412					PHACTR4	NP_076412	Method 1
GgaAffx.20618.1.S1_s_at	CR523997	PHF12	NP_001028733	Success	PHF12	NP_001028733	Success	PHF12	NP_001028733	Success	PHF12	NP_001028733	Method 1
GgaAffx.1200.1.S1_at	ENSGALT00000002833	PHYHIPL	NP_115815	Success	PHYHIPL	NP_115815	Success	PHYHIPL	NP_115815	Success	PHYHIPL	NP_115815	Method 1
Gga.16596.1.S1_at	BU269038	PID1	NP_001094288	Success	PID1	NP_001094288	Success				PID1	NP_001094288	Method 1
Gga.16596.1.S1_at	BU269038	PID1	NP_001094288	Success	PID1	NP_001094288	Success				PID1	NP_001094288	Method 1
Gga.3175.1.S1_at	BU434081	PIK3R1	NP_852556	Success	PIK3R1	NP_852556	Success				PIK3R1	NP_852556	Method 1
Gga.3398.1.S1_at	AF077092	PITX2	NP_000316	Success	PITX2	NP_000316	Success	PITX2	NP_700476	Success	PITX2	NP_000316	Method 1
Gga.990.1.S1_at	BX271857	PLAC8	NP_001124188		PLAC8	NP_001124188		PLAC8	NP_001124188	Success	PLAC8	NP_001124188	Method 3
GgaAffx.21348.1.A1_s_at	CR523267				Nothing_found			PLBD2	NP_775813	Success	PLBD2	NP_775813	Method 3
Gga.19423.1.S1_at	CR407176				Nothing_found			PLBD2	NP_775813	Success	PLBD2	NP_775813	Method 3
GgaAffx.11702.1.S1_at	AJ719599	PLEKHF2	NP_078889	Success	PLEKHF2	NP_078889	Success	PLEKHF2	NP_078889	Success	PLEKHF2	NP_078889	Method 1
GgaAffx.13048.1.S1_s_at	AJ720945	PLS3	NP_001129497	Success	PLS3	NP_001129497	Success	PLS3	NP_001129497	Success	PLS3	NP_001129497	Method 1
Gga.9697.1.S1_s_at	BU138395	PNN	NP_002678	Success	PNN	NP_002678	Success	PNN	NP_002678	Success	PNN	NP_002678	Method 1
Gga.5170.1.S1_s_at	BU327337	PODXL	NP_005388	Success	PODXL	NP_005388	Success				PODXL	NP_005388	Method 1
Gga.20018.1.S1_at	BU290246				PODXL	NP_005388	Success				PODXL	NP_005388	Method 2
Gga.9784.1.S1_at	BU307100	POF1B	NP_079197	Success	POF1B	NP_079197	Success				POF1B	NP_079197	Method 1
Gga.2475.1.S1_at	L47573	PON2	NP_000296	Success	PON2	NP_000296	Success	PON2	NP_000296	Success	PON2	NP_000296	Method 1
Gga.9585.1.S1_a_at	BX934249	POP4	NP_006618	Success	POP4	NP_006618	Success	POP4	NP_006618	Success	POP4	NP_006618	Method 1
GgaAffx.21050.1.S1_s_at	CR523565				SLC7A5	NP_003477		PORCN	NP_982300	Success	PORCN	NP_982300	Method 3
Gga.9708.2.S1_a_at	BX934014	PPAP2A	NP_003702	Success	PPAP2A	NP_003702	Success	PPAP2A	NP_795714	Success	PPAP2A	NP_003702	Method 1
Gga.17683.1.S1_s_at	AY574981	PPL	NP_002696	Success	PPL	NP_002696	Success	PPL	NP_002696	Success	PPL	NP_002696	Method 1
GgaAffx.25423.1.S1_at	ENSGALT00000003447	PPL	NP_002696	Success	PPL	NP_002696	Success	PPL	NP_002696	Success	PPL	NP_002696	Method 1
GgaAffx.24988.1.S1_at	ENSGALT00000026646				Nothing_found			PPM1G	NP_002698	Success	PPM1G	NP_002698	Method 3
GgaAffx.23583.1.S1_s_at	ENSGALT00000018835	PPP1R13B	NP_056131	Success	PPP1R13B	NP_056131	Success	PPP1R13B	NP_056131	Success	PPP1R13B	NP_056131	Method 1
Gga.7098.1.S1_at	BU309707	PPP1R13B	NP_056131	Success	STK10	NP_005981					PPP1R13B	NP_056131	Method 1
Gga.6383.1.S1_at	BU105586	PPP2R1A	NP_055040	Success	PPP2R1A	NP_055040		PPP2R1A	NP_055040	Success	PPP2R1A	NP_055040	Method 1
Gga.19289.1.S1_at	BU219417	PRCP	NP_005031	Success	PRCP	NP_005031	Success				PRCP	NP_005031	Method 1
Gga.16010.1.S1_s_at	BU110167				PRDM15	NP_001035514	Success				PRDM15	NP_001035514	Method 2
GgaAffx.9818.5.S1_s_at	ENSGALT00000024848	PREP	NP_002717	Success	PREP	NP_002717	Success	PREP	NP_002717	Success	PREP	NP_002717	Method 1
GgaAffx.4077.1.S1_at	ENSGALT00000010575	PROCR	NP_006395	Success	PROCR	NP_006395	Success	PROCR	NP_006395	Success	PROCR	NP_006395	Method 1
GgaAffx.20528.1.S1_at	CR524087	PROS1	NP_000304	Success	PROS1	NP_000304	Success				PROS1	NP_000304	Method 1
Gga.15907.1.S1_at	BU457193				Nothing_found			PRPF31	NP_056444	Success	PRPF31	NP_056444	Method 3
GgaAffx.13038.1.S1_s_at	AJ720935	PRPS2	NP_001034180	Success	PRPS2	NP_001034180	Success	PRPS2	NP_001034180	Success	PRPS2	NP_001034180	Method 1
Gga.7766.1.S1_at	BU211679	PRPS2	NP_001034180	Success	PRPS2	NP_001034180	Success	PRPS2	NP_001034180	Success	PRPS2	NP_001034180	Method 1
Gga.7766.1.S1_at	BU211679	PRPS2	NP_001034180	Success	PRPS2	NP_001034180	Success	PRPS2	NP_001034180	Success	PRPS2	NP_001034180	Method 1
GgaAffx.10088.2.A1_s_at	ENSGALT00000025552	PRSS35	NP_699193	Success	PRSS35	NP_699193	Success	PRSS35	NP_699193	Success	PRSS35	NP_699193	Method 1
Gga.4698.1.S1_s_at	BX932533	PSMC3IP	NP_057640	Success	PSMC3IP	NP_057640	Success	PSMC3IP	NP_057640	Success	PSMC3IP	NP_057640	Method 1
Gga.3350.1.S1_at	NM_204259	PTGDS	NP_000945	Success	PTGDS	NP_000945	Success	PTGDS	NP_000945	Success	PTGDS	NP_000945	Method 1
Gga.3350.1.S1_at	NM_204259	PTGDS	NP_000945	Success	PTGDS	NP_000945	Success	PTGDS	NP_000945	Success	PTGDS	NP_000945	Method 1
Gga.7442.1.S1_at	BU387404	PTGER3	NP_942008	Success	EYA1	NP_000494					PTGER3	NP_942008	Method 1
Gga.11370.1.S1_at	BX935902	PTGFR	NP_000950	Success	PTGFR	NP_000950	Success	PTGFR	NP_000950	Success	PTGFR	NP_000950	Method 1
Gga.4401.1.S1_a_at	M64990	PTGS2	NP_000954	Success	PTGS2	NP_000954	Success	PTGS2	NP_000954	Success	PTGS2	NP_000954	Method 1
Gga.4888.1.S1_s_at	BU124448	PTP4A1	NP_003454	Success	PTP4A1	NP_003454	Success	PTP4A1	NP_003454	Success	PTP4A1	NP_003454	Method 1
GgaAffx.24869.1.S1_s_at	ENSGALT00000026041	PTP4A3	NP_116000	Success	PTP4A3	NP_116000	Success				PTP4A3	NP_116000	Method 1
Gga.18926.2.S1_a_at	CR390920	PTP4A3	NP_116000	Success	PTP4A3	NP_009010	Success				PTP4A3	NP_116000	Method 1
GgaAffx.6715.1.S1_s_at	ENSGALT00000017272	PTPN21	NP_008970	Success	PTPN21	NP_008970	Success	PTPN21	NP_008970	Success	PTPN21	NP_008970	Method 1
Gga.18461.1.S1_s_at	BU405823	PTPRF	NP_002831	Success	PTPRF	NP_002831	Success				PTPRF	NP_002831	Method 1
GgaAffx.8830.1.S1_at	ENSGALT00000022540	PTPRM	NP_002836		PTPRM	NP_002836		PTPRM	NP_002836	Success	PTPRM	NP_002836	Method 3
GgaAffx.21660.1.S1_at	CR522955	PTPRR	NP_002840	Success	PTPRR	NP_002840	Success				PTPRR	NP_002840	Method 1
Gga.977.1.S1_at	D26315	PTRF	NP_036364	Success	PTRF	NP_036364	Success	PTRF	NP_036364	Success	PTRF	NP_036364	Method 1
Gga.977.1.S1_at	D26315	PTRF	NP_036364	Success	PTRF	NP_036364	Success	PTRF	NP_036364	Success	PTRF	NP_036364	Method 1
Gga.14999.1.S1_at	BU250875	PXDN	NP_036425	Success	PXDN	NP_036425	Success				PXDN	NP_036425	Method 1
GgaAffx.24944.3.S1_s_at	ENSGALT00000026414	PXDN	NP_036425	Success	PXDN	NP_036425	Success	PXDN	NP_036425	Success	PXDN	NP_036425	Method 1
GgaAffx.11284.1.S1_at	ENSGALT00000028322	QPCTL	NP_060129		QPCTL	NP_060129		QPCTL	NP_060129	Success	QPCTL	NP_060129	Method 3
Gga.5246.2.S1_a_at	CR352912				RAB33A	NP_004785	Success	RBMX2	NP_057108	Success	RAB33A	NP_004785	Method 2
Gga.12465.1.S1_at	BU220008				RAB33A	NP_004785		RAB34	NP_114140	Success	RAB34	NP_114140	Method 3
Gga.15938.1.S1_at	BU254130	RABGAP1	NP_036329	Success	RABGAP1	NP_036329	Success				RABGAP1	NP_036329	Method 1
Gga.6714.1.S1_at	NM_213583	RAD9A	NP_004575	Success	RAD9A	NP_004575	Success	RAD9A	NP_004575	Success	RAD9A	NP_004575	Method 1
GgaAffx.7043.3.S1_s_at	ENSGALT00000005398	RALGDS	NP_006257	Success	RALGDS	NP_006257	Success	RALGDS	NP_006257	Success	RALGDS	NP_006257	Method 1
Gga.12104.1.S1_at	BX930529	RAMP2	NP_005845	Success	RAMP2	NP_005845	Success	RAMP2	NP_005845	Success	RAMP2	NP_005845	Method 1
GgaAffx.21109.1.S1_s_at	CR523506				C14orf83	NP_872332		RAPGEF5	NP_036426	Success	RAPGEF5	NP_036426	Method 3
Gga.2625.1.S1_at	NM_204534	RARRES1	NP_996846	Success	RARRES1	NP_996846	Success	RARRES1	NP_996846	Success	RARRES1	NP_996846	Method 1
Gga.10902.1.S1_at	BU470400	RASL11A	NP_996563	Success	RASL11A	NP_996563	Success	RASL11A	NP_996563	Success	RASL11A	NP_996563	Method 1
Gga.13030.1.S1_at	CR353234				RASSF1	NP_009113		RASSF1	NP_733831	Success	RASSF1	NP_733831	Method 3
GgaAffx.22081.2.S1_s_at	ENSGALT00000011133	RASSF8	NP_009142		RASSF8	NP_009142		RASSF7	NP_001137466	Success	RASSF7	NP_001137466	Method 3
Gga.1029.3.S1_a_at	BU475098	RBBP4	NP_005601	Success	RBBP4	NP_005601	Success	RBBP4	NP_005601	Success	RBBP4	NP_005601	Method 1
GgaAffx.24195.1.S1_at	ENSGALT00000021876	RBM14	NP_006319	Success	RBM14	NP_006319	Success	RBM14	NP_006319	Success	RBM14	NP_006319	Method 1
Gga.496.1.S1_at	BU456347	RELN	NP_005036	Success	RELN	NP_005036	Success				RELN	NP_005036	Method 1
Gga.496.1.S1_at	BU456347	RELN	NP_005036	Success	RELN	NP_005036	Success				RELN	NP_005036	Method 1
Gga.5334.1.S1_a_at	NM_204385	RGS4	NP_005604	Success	RGS4	NP_005604	Success	RGS4	NP_005604	Success	RGS4	NP_005604	Method 1
Gga.9086.1.S1_at	NM_204464	RHAG	NP_000315	Success	RHAG	NP_000315	Success	RHAG	NP_000315	Success	RHAG	NP_000315	Method 1
Gga.9086.1.S2_at	BX935586	RHAG	NP_000315	Success	RHAG	NP_000315	Success	RHAG	NP_000315	Success	RHAG	NP_000315	Method 1
Gga.9086.1.S1_at	NM_204464	RHAG	NP_000315	Success	RHAG	NP_000315	Success	RHAG	NP_000315	Success	RHAG	NP_000315	Method 1
Gga.9198.1.S1_at	NM_204467	RHCE	NP_065231	Success	RHCE	NP_065231	Success	RHCE	NP_065231	Success	RHCE	NP_065231	Method 1
Gga.2136.3.S1_at	BU301085	RHOU	NP_067028	Success	RHOU	NP_067028	Success				RHOU	NP_067028	Method 1
Gga.2136.2.S1_a_at	BU240276	RHOU	NP_067028	Success	RHOU	NP_067028	Success				RHOU	NP_067028	Method 1
Gga.2136.1.S1_at	BU354392	RHOU	NP_067028	Success	RHOU	NP_067028	Success				RHOU	NP_067028	Method 1
GgaAffx.23327.1.S1_s_at	ENSGALT00000017569	RIN3	NP_079108	Success	RIN3	NP_079108	Success	RIN3	NP_079108	Success	RIN3	NP_079108	Method 1
Gga.10018.1.S1_at	Z25838	RIN3	NP_079108	Success	RIN3	NP_079108	Success				RIN3	NP_079108	Method 1
GgaAffx.23327.1.S1_s_at	ENSGALT00000017569	RIN3	NP_079108	Success	RIN3	NP_079108	Success	RIN3	NP_079108	Success	RIN3	NP_079108	Method 1
Gga.10018.1.S1_at	Z25838	RIN3	NP_079108	Success	RIN3	NP_079108	Success				RIN3	NP_079108	Method 1
Gga.15973.1.S1_at	CR387497	RIPK4	NP_065690	Success	RIPK4	NP_065690	Success	RIPK4	NP_065690	Success	RIPK4	NP_065690	Method 1
Gga.701.1.S1_s_at	BU310457	ANG	NP_001091046		ANG	NP_001091046		RNASE4	NP_919412	Success	RNASE4	NP_919412	Method 3
Gga.7457.2.S1_a_at	BX934928				L1CAM	NP_000416		RNASEK	NP_001004333	Success	RNASEK	NP_001004333	Method 3
Gga.7457.2.S1_a_at	BX934928				L1CAM	NP_000416		RNASEK	NP_001004333	Success	RNASEK	NP_001004333	Method 3
GgaAffx.22160.1.S1_at	ENSGALT00000011568	RNF10	NP_055683	Success	RNF10	NP_055683	Success	RNF10	NP_055683	Success	RNF10	NP_055683	Method 1
GgaAffx.12331.1.S1_at	AJ720228	RNF11	NP_055187	Success	RNF11	NP_055187	Success	RNF11	NP_055187	Success	RNF11	NP_055187	Method 1
Gga.5370.1.S1_at	BU481139				RPL36	NP_378669	Success	TMBIM6	NP_003208	Success	RPL36	NP_378669	Method 2
GgaAffx.4587.1.S1_at	ENSGALT00000011923	RPS6KB2	NP_003943		RPS6KB2	NP_003943		RPS6KB2	NP_003943	Success	RPS6KB2	NP_003943	Method 3
Gga.1635.2.S1_at	BX935396				BANF1	NP_001137457		RPS9	NP_001004	Success	RPS9	NP_001004	Method 3
Gga.15318.1.S1_x_at	CR385169	RPSA	NP_002286	Success	RBM12	NP_006038					RPSA	NP_002286	Method 1
Gga.19305.1.S1_at	CR406671	RSPO3	NP_116173	Success	RSPO3	NP_116173	Success	RSPO3	NP_116173	Success	RSPO3	NP_116173	Method 1
Gga.4420.2.S1_a_at	U17606	RTN1	NP_066959	Success	RTN1	NP_066959	Success	RTN1	NP_066959	Success	RTN1	NP_066959	Method 1
Gga.639.1.S1_at	NM_205166	S100A11	NP_005611	Success	S100A11	NP_005611	Success	S100A11	NP_005611	Success	S100A11	NP_005611	Method 1
GgaAffx.6592.1.S1_at	ENSGALT00000016974				ELP3	NP_060561		S100A4	NP_002952	Success	S100A4	NP_002952	Method 3
Gga.740.1.S1_at	X61200	S100B	NP_006263		S100B	NP_006263		S100B	NP_006263	Success	S100B	NP_006263	Method 3
Gga.15885.1.S1_at	BU339028	SACS	NP_055178	Success	SACS	NP_055178	Success	SACS	NP_055178	Success	SACS	NP_055178	Method 1
Gga.7672.3.S1_s_at	BF723798	SAPS3	NP_060782	Success	SAPS3	NP_060782	Success	SAPS3	NP_060782	Success	SAPS3	NP_060782	Method 1
Gga.9637.2.S1_a_at	BX929865	SAT1	NP_002961	Success	SAT1	NP_002961	Success	SAT1	NP_002961	Success	SAT1	NP_002961	Method 1
Gga.17090.1.S1_s_at	BU264402	SCIN	NP_001106177	Success	SCIN	NP_001106177	Success				SCIN	NP_001106177	Method 1
Gga.8710.1.S1_at	BX540345	SCNN1B	NP_000327	Success	SCNN1B	NP_000327	Success	SCNN1B	NP_000327	Success	SCNN1B	NP_000327	Method 1
Gga.4675.1.S2_at	AF508228	SDC2	NP_002989	Success	SDC2	NP_002989	Success	SDC2	NP_002989	Success	SDC2	NP_002989	Method 1
Gga.6250.1.S1_at	BX935001	SELENBP1	NP_003935	Success	SELENBP1	NP_003935	Success	SELENBP1	NP_003935	Success	SELENBP1	NP_003935	Method 1
GgaAffx.22388.1.S1_at	ENSGALT00000001277	SELENBP1	NP_003935		SELENBP1	NP_003935		SELENBP1	NP_003935	Success	SELENBP1	NP_003935	Method 3
Gga.1846.1.S2_at	BU478712	SEMA3C	NP_006370	Success	NOVA1	NP_006480					SEMA3C	NP_006370	Method 1
Gga.1846.1.S1_at	NM_204243	SEMA3C	NP_006370	Success	SEMA3C	NP_006370	Success	SEMA3C	NP_006370	Success	SEMA3C	NP_006370	Method 1
Gga.1846.1.S2_at	BU478712	SEMA3C	NP_006370	Success	NOVA1	NP_006480					SEMA3C	NP_006370	Method 1
Gga.3972.1.S1_at	NM_205373	SEMA3D	NP_689967	Success	SEMA3D	NP_689967	Success	SEMA3D	NP_689967	Success	SEMA3D	NP_689967	Method 1
GgaAffx.3009.1.S1_s_at	ENSGALT00000007732	SEMA6D	NP_705871	Success	SEMA6D	NP_705869	Success	SEMA6D	NP_705869	Success	SEMA6D	NP_705871	Method 1
Gga.16843.1.S1_s_at	BU326670	SEPHS1	NP_036379		SEPHS1	NP_036379	Success				SEPHS1	NP_036379	Method 2
Gga.7044.1.S1_s_at	AW198385	SEPP1	NP_005401	Success	SEPP1	NP_005401	Success	SEPP1	NP_005401	Success	SEPP1	NP_005401	Method 1
GgaAffx.12592.1.S1_at	AJ720489	SERTAD2	NP_055570	Success	SERTAD2	NP_055570	Success	SERTAD2	NP_055570	Success	SERTAD2	NP_055570	Method 1
GgaAffx.2075.1.S1_at	ENSGALT00000005265	SETD8	NP_065115	Success	SETD8	NP_065115	Success	SETD8	NP_065115	Success	SETD8	NP_065115	Method 1
GgaAffx.11447.1.S1_s_at	AJ719344	SF3B3	NP_036558	Success	SF3B3	NP_036558	Success	SF3B3	NP_036558	Success	SF3B3	NP_036558	Method 1
GgaAffx.11447.1.S1_s_at	AJ719344	SF3B3	NP_036558	Success	SF3B3	NP_036558	Success	SF3B3	NP_036558	Success	SF3B3	NP_036558	Method 1
GgaAffx.24181.1.S1_at	ENSGALT00000021786	SF3B4	NP_005841	Success	SF3B4	NP_005841	Success	SF3B4	NP_005841	Success	SF3B4	NP_005841	Method 1
Gga.4684.1.S1_at	BU308750	SFPQ	NP_005057	Success	SFPQ	NP_005057	Success	SFPQ	NP_005057	Success	SFPQ	NP_005057	Method 1
Gga.4830.1.S1_at	NM_204553	SFRP1	NP_003003	Success	SFRP1	NP_003003	Success	SFRP1	NP_003003	Success	SFRP1	NP_003003	Method 1
GgaAffx.24520.2.S1_s_at	ENSGALT00000023841	SFRS12	NP_001070667	Success	SFRS12	NP_001070667	Success	SFRS12	NP_001070667	Success	SFRS12	NP_001070667	Method 1
GgaAffx.24790.1.S1_at	ENSGALT00000025554	SFRS15	NP_065757	Success	SFRS15	NP_065757	Success	SFRS15	NP_065757	Success	SFRS15	NP_065757	Method 1
Gga.13500.1.S1_at	BX932622	SFRS3	NP_003008	Success	SFRS3	NP_003008	Success	SFRS3	NP_003008	Success	SFRS3	NP_003008	Method 1
Gga.12924.1.S1_at	BX950342	SGCE	NP_003910	Success	SGCE	NP_003910	Success	SGCE	NP_003910	Success	SGCE	NP_003910	Method 1
Gga.9334.1.S1_at	NM_204476	SGK1	NP_005618	Success	SGK1	NP_005618	Success	SGK1	NP_005618	Success	SGK1	NP_005618	Method 1
Gga.16071.1.S1_s_at	BU446083	SGPL1	NP_003892	Success	SGPL1	NP_003892	Success				SGPL1	NP_003892	Method 1
GgaAffx.2568.1.S1_at	ENSGALT00000006583	SH3BP4	NP_055336	Success	SH3BP4	NP_055336	Success	SH3BP4	NP_055336	Success	SH3BP4	NP_055336	Method 1
Gga.24.3.S1_a_at	BX932466	SH3GL1	NP_003016	Success	SH3GL1	NP_003016	Success				SH3GL1	NP_003016	Method 1
Gga.14424.1.S1_s_at	CR352422	SH3GL1	NP_003016	Success	MPZL1	NP_078845					SH3GL1	NP_003016	Method 1
Gga.4424.1.S1_at	NM_204528	SH3GL3	NP_003018	Success	SH3GL3	NP_003018	Success	SH3GL3	NP_003018	Success	SH3GL3	NP_003018	Method 1
Gga.2219.1.S1_at	CR390625	SHC1	NP_001123513		SHC1	NP_001123513		SHC1	NP_001123513	Success	SHC1	NP_001123513	Method 3
GgaAffx.20390.1.S1_at	CR524225				SHF	NP_612365		SHE	NP_001010846	Success	SHE	NP_001010846	Method 3
Gga.7533.1.S1_at	NM_204501	SHISA2	NP_001007539	Success	SHISA2	NP_001007539	Success	SHISA2	NP_001007539	Success	SHISA2	NP_001007539	Method 1
Gga.2068.2.S1_at	BU241338	SIDT2	NP_001035545		SIDT2	NP_001035545		SIDT2	NP_001035545	Success	SIDT2	NP_001035545	Method 3
GgaAffx.25493.1.S1_at	ENSGALT00000003874	SIL1	NP_071909	Success	SIL1	NP_071909	Success	SIL1	NP_071909	Success	SIL1	NP_071909	Method 1
GgaAffx.26371.1.S1_at	ENSGALT00000007914	SLC12A1	NP_000329	Success	SLC12A1	NP_000329	Success	SLC12A1	NP_000329	Success	SLC12A1	NP_000329	Method 1
GgaAffx.983.1.S1_at	ENSGALT00000002293	SLC12A1	NP_000329	Success	SLC12A1	NP_000329	Success	SLC12A1	NP_000329	Success	SLC12A1	NP_000329	Method 1
GgaAffx.26371.2.S1_s_at	ENSGALT00000007916	SLC12A1	NP_000329	Success	SLC12A1	NP_000329	Success	SLC12A1	NP_000329	Success	SLC12A1	NP_000329	Method 1
Gga.19300.1.S1_at	BM426102	SLC16A2	NP_006508	Success							SLC16A2	NP_006508	Method 1
Gga.15955.1.S1_s_at	BU131661	SLC16A2	NP_006508	Success	SLC16A2	NP_006508	Success				SLC16A2	NP_006508	Method 1
Gga.1750.1.S1_at	BU315258	SLC16A2	NP_006508	Success	SLC16A2	NP_006508	Success				SLC16A2	NP_006508	Method 1
GgaAffx.22425.1.S1_s_at	ENSGALT00000012921	SLC16A5	NP_004686	Success	SLC16A5	NP_004686	Success	SLC16A5	NP_004686	Success	SLC16A5	NP_004686	Method 1
GgaAffx.11943.1.S1_s_at	AJ719840	SLC17A5	NP_036566	Success	SLC17A5	NP_036566	Success	SLC17A5	NP_036566	Success	SLC17A5	NP_036566	Method 1
GgaAffx.11396.1.S1_s_at	AJ719293	SLC17A9	NP_071365	Success	SLC17A9	NP_071365	Success	SLC17A9	NP_071365	Success	SLC17A9	NP_071365	Method 1
GgaAffx.25896.1.S1_s_at	ENSGALT00000005670	SLC1A3	NP_004163	Success	SLC1A3	NP_004163	Success	SLC1A3	NP_004163	Success	SLC1A3	NP_004163	Method 1
GgaAffx.8122.1.S1_at	ENSGALT00000020909	SLC22A23	NP_056297	Success	SLC22A23	NP_056297	Success	SLC22A23	NP_056297	Success	SLC22A23	NP_056297	Method 1
Gga.5522.1.S1_at	BX271023	SLC25A1	NP_005975	Success	SLC25A1	NP_005975	Success				SLC25A1	NP_005975	Method 1
Gga.2148.4.S1_a_at	BX934786	SLC31A1	NP_001850	Success	SLC31A1	NP_001850	Success	SLC31A1	NP_001850	Success	SLC31A1	NP_001850	Method 1
Gga.19405.1.S1_at	BU432858				SLC31A2	NP_001851	Success				SLC31A2	NP_001851	Method 2
Gga.13418.1.S1_at	BU215185	SLC35B4	NP_116215	Success	FAM78B	NP_001017961					SLC35B4	NP_116215	Method 1
GgaAffx.21482.1.S1_at	CR523133	SLC36A1	NP_510968	Success	SLC36A1	NP_510968	Success				SLC36A1	NP_510968	Method 1
GgaAffx.7796.1.S1_s_at	ENSGALT00000020097	SLC39A8	NP_071437	Success	SLC39A8	NP_071437	Success	SLC39A8	NP_071437	Success	SLC39A8	NP_071437	Method 1
Gga.1335.1.S1_at	NM_204963	SLC4A2	NP_003031	Success	SLC4A2	NP_003031	Success	SLC4A2	NP_003031	Success	SLC4A2	NP_003031	Method 1
GgaAffx.7403.1.S1_at	ENSGALT00000019001	SLC5A8	NP_666018	Success	SLC5A8	NP_666018	Success	SLC5A8	NP_666018	Success	SLC5A8	NP_666018	Method 1
Gga.10744.1.S1_at	BX932701	SLC5A9	NP_001011547	Success	SLC5A9	NP_001011547	Success				SLC5A9	NP_001011547	Method 1
Gga.15268.1.S1_at	CR385226	SLC6A6	NP_001127839	Success	SLC6A6	NP_001127839	Success				SLC6A6	NP_001127839	Method 1
GgaAffx.2235.1.S1_at	ENSGALT00000005681	SLC6A8	NP_005620		SLC6A8	NP_005620		SLC6A8	NP_005620	Success	SLC6A8	NP_005620	Method 3
Gga.13519.1.S1_s_at	CR354055	SLC7A5	NP_003477	Success	SLC7A5	NP_003477	Success				SLC7A5	NP_003477	Method 1
GgaAffx.23225.1.S1_s_at	ENSGALT00000016936	SMARCAD1	NP_064544	Success	SMARCAD1	NP_064544	Success	SMARCAD1	NP_064544	Success	SMARCAD1	NP_064544	Method 1
Gga.4082.1.S1_at	AF019977	SMO	NP_005622	Success	SMO	NP_005622	Success	SMO	NP_005622	Success	SMO	NP_005622	Method 1
Gga.12849.1.S1_at	BU227695	SMOC2	NP_071421	Success	SMOC2	NP_071421	Success				SMOC2	NP_071421	Method 1
GgaAffx.11117.1.S1_at	ENSGALT00000028021				Nothing_found			SMPD1	NP_000534	Success	SMPD1	NP_000534	Method 3
Gga.19934.1.S1_at	BU396459	SNAI2	NP_003059	Success	SNAI2	NP_003059	Success	SNAI2	NP_003059	Success	SNAI2	NP_003059	Method 1
Gga.6990.1.S1_s_at	AJ452641	SNAPC5	NP_006040	Success	SNAPC5	NP_006040	Success	SNAPC5	NP_006040	Success	SNAPC5	NP_006040	Method 1
Gga.15902.1.S1_s_at	AJ396138	SNRNP200	NP_054733		SNRNP200	NP_054733		SNRNP200	NP_054733	Success	SNRNP200	NP_054733	Method 3
Gga.8376.1.S1_s_at	BU111187	SNRPD3	NP_004166	Success	SNRPD3	NP_004166	Success	SNRPD3	NP_004166	Success	SNRPD3	NP_004166	Method 1
Gga.915.1.S1_at	NM_204600	SOCS3	NP_003946	Success	SOCS3	NP_003946	Success	SOCS3	NP_003946	Success	SOCS3	NP_003946	Method 1
Gga.1128.2.S1_a_at	BX930109	SOD3	NP_003093	Success	SOD3	NP_003093	Success	SOD3	NP_003093	Success	SOD3	NP_003093	Method 1
GgaAffx.8419.1.S1_s_at	ENSGALT00000021600	SOS1	NP_005624		Nothing_found			SOS1	NP_005624	Success	SOS1	NP_005624	Method 3
GgaAffx.8419.1.S1_s_at	ENSGALT00000021600	SOS1	NP_005624		Nothing_found			SOS1	NP_005624	Success	SOS1	NP_005624	Method 3
Gga.7231.1.S1_at	BU456994	SOX17	NP_071899	Success	SOX17	NP_071899	Success	SOX17	NP_071899	Success	SOX17	NP_071899	Method 1
GgaAffx.20877.1.S1_at	CR523738	SOX7	NP_113627	Success	SOX7	NP_113627	Success				SOX7	NP_113627	Method 1
Gga.17762.1.S1_at	CR388634	SPERT	NP_689932	Success	SPERT	NP_689932	Success	SPERT	NP_689932	Success	SPERT	NP_689932	Method 1
Gga.6976.1.S1_at	BU126608	SPINK5	NP_001121171		SPINK5	NP_001121171		SPINK5	NP_001121171	Success	SPINK5	NP_001121171	Method 3
Gga.6666.1.S1_at	BX278185	SPINK6	NP_995313	Success	SPINK6	NP_995313	Success				SPINK6	NP_995313	Method 1
GgaAffx.22594.1.S1_s_at	ENSGALT00000013801	SPINT1	NP_001027539	Success	SPINT1	NP_001027539	Success	SPINT1	NP_001027539	Success	SPINT1	NP_001027539	Method 1
GgaAffx.22685.1.S1_at	ENSGALT00000014275	SPRED2	NP_861449	Success	SPRED2	NP_861449	Success	SPRED2	NP_861449	Success	SPRED2	NP_861449	Method 1
GgaAffx.24468.2.S1_s_at	ENSGALT00000023539	SPTB	NP_001020029		Nothing_found			SPTB	NP_001020029	Success	SPTB	NP_001020029	Method 3
GgaAffx.26656.1.S1_at	ENSGALT00000009500	SQSTM1	NP_001135771	Success	SQSTM1	NP_001135771	Success	SQSTM1	NP_001135771	Success	SQSTM1	NP_001135771	Method 1
Gga.6072.2.S1_at	BX257549	SRGN	NP_002718	Success	SRGN	NP_002718	Success	SRGN	NP_002718	Success	SRGN	NP_002718	Method 1
Gga.1146.2.S1_at	AJ444457	SSB	NP_003133	Success	HMX1	NP_061815					SSB	NP_003133	Method 1
Gga.5375.1.S1_at	BU374759	ST14	NP_068813	Success	ST14	NP_068813	Success				ST14	NP_068813	Method 1
Gga.1148.1.S2_at	BU419006	ST6GAL1	NP_003023	Success	RNF111	NP_060080					ST6GAL1	NP_003023	Method 1
Gga.13339.1.S1_at	BU136507	ST8SIA6	NP_001004470	Success	FBLN1	NP_006477					ST8SIA6	NP_001004470	Method 1
Gga.11348.2.S1_a_at	CN217564				FTSJ3	NP_060117		STIP1	NP_006810	Success	STIP1	NP_006810	Method 3
Gga.3674.1.S1_at	BU118967	STK39	NP_037365	Success	STK39	NP_037365	Success				STK39	NP_037365	Method 1
Gga.8853.3.S1_s_at	CR353745	SULT1B1	NP_055280	Success	SULT1B1	NP_055280	Success	SULT1B1	NP_055280	Success	SULT1B1	NP_055280	Method 1
Gga.133.1.S1_at	BX930069	SULT1B1	NP_055280	Success	SULT1B1	NP_055280		SULT1B1	NP_055280	Success	SULT1B1	NP_055280	Method 1
Gga.133.1.S1_at	BX930069	SULT1B1	NP_055280	Success	SULT1B1	NP_055280		SULT1B1	NP_055280	Success	SULT1B1	NP_055280	Method 1
Gga.8853.3.S1_s_at	CR353745	SULT1B1	NP_055280	Success	SULT1B1	NP_055280	Success	SULT1B1	NP_055280	Success	SULT1B1	NP_055280	Method 1
Gga.8853.2.S1_a_at	CR406784	SULT1B1	NP_055280	Success	SULT1B1	NP_055280	Success	SULT1B1	NP_055280	Success	SULT1B1	NP_055280	Method 1
Gga.2667.1.S1_at	NM_204601	SULT1C4	NP_006579	Success	SULT1C4	NP_006579	Success	SULT1C4	NP_006579	Success	SULT1C4	NP_006579	Method 1
GgaAffx.23678.1.S1_s_at	ENSGALT00000019281	SULT1E1	NP_005411	Success	SULT1E1	NP_005411	Success	SULT1E1	NP_005411	Success	SULT1E1	NP_005411	Method 1
GgaAffx.10023.1.S1_at	ENSGALT00000025350	SVEP1	NP_699197		SVEP1	NP_699197		SVEP1	NP_699197	Success	SVEP1	NP_699197	Method 3
GgaAffx.8937.1.S1_at	ENSGALT00000016957	SYTL2	NP_996811	Success	SYTL2	NP_996811	Success	SYTL2	NP_996811	Success	SYTL2	NP_996811	Method 1
Gga.3908.1.S1_at	NM_205494	TAGLN	NP_001001522	Success	TAGLN	NP_001001522	Success	TAGLN	NP_001001522	Success	TAGLN	NP_001001522	Method 1
Gga.4412.1.S1_a_at	BU294474	TAPBP	NP_003181	Success	TAPBP	NP_003181	Success	TAPBP	NP_003181	Success	TAPBP	NP_003181	Method 1
Gga.4412.1.S1_a_at	BU294474	TAPBP	NP_003181	Success	TAPBP	NP_003181	Success	TAPBP	NP_003181	Success	TAPBP	NP_003181	Method 1
Gga.7233.1.S1_at	BX933903				UBE2R2	NP_060281		TAZ	NP_851828	Success	TAZ	NP_851828	Method 3
GgaAffx.23061.5.S1_s_at	ENSGALT00000016024	TBC1D9	NP_055945	Success	TBC1D9	NP_055945	Success	TBC1D9	NP_055945	Success	TBC1D9	NP_055945	Method 1
GgaAffx.6675.1.S1_s_at	ENSGALT00000017190	TBCKL	NP_149106	Success	TBCKL	NP_149106	Success	TBCKL	NP_149106	Success	TBCKL	NP_149106	Method 1
Gga.16921.1.S1_at	BU474896	TCP11L2	NP_689985	Success	COL18A1	NP_569712					TCP11L2	NP_689985	Method 1
Gga.8451.1.S1_a_at	NM_204380	TERF1	NP_003209	Success	TERF1	NP_003209	Success	TERF1	NP_003209	Success	TERF1	NP_003209	Method 1
Gga.8030.1.S1_at	BX934121	TFPI2	NP_006519	Success	TFPI2	NP_006519	Success	TFPI2	NP_006519	Success	TFPI2	NP_006519	Method 1
Gga.3619.1.S1_at	NM_205256	TFRC	NP_001121620	Success	TFRC	NP_001121620	Success	TFRC	NP_001121620	Success	TFRC	NP_001121620	Method 1
Gga.2.1.S1_at	M31160				TGFB3	NP_003230		TGFB1	NP_000651	Success	TGFB1	NP_000651	Method 3
GgaAffx.12288.1.S1_s_at	AJ720185	TGM4	NP_003232	Success	TGM4	NP_003232	Success	TGM4	NP_003232	Success	TGM4	NP_003232	Method 1
Gga.9786.1.S1_at	BX932413				NARF	NP_036468		THEM4	NP_444283	Success	THEM4	NP_444283	Method 3
Gga.2827.2.S1_a_at	CR386544	TIMP3	NP_000353	Success	TIMP3	NP_000353	Success	TIMP3	NP_000353	Success	TIMP3	NP_000353	Method 1
Gga.239.1.S1_at	NM_204703	TLL1	NP_036596	Success	TLL1	NP_036596	Success	TLL1	NP_036596	Success	TLL1	NP_036596	Method 1
Gga.4319.1.S1_at	NM_204523	TLN1	NP_006280	Success	TLN1	NP_006280	Success	TLN1	NP_006280	Success	TLN1	NP_006280	Method 1
GgaAffx.25912.1.S1_s_at	ENSGALT00000005749				Nothing_found			TLN2	NP_055874	Success	TLN2	NP_055874	Method 3
GgaAffx.5126.1.S1_at	ENSGALT00000013275	TLR2	NP_003255		TLR2	NP_003255		TLR2	NP_003255	Success	TLR2	NP_003255	Method 3
GgaAffx.10617.2.S1_s_at	ENSGALT00000026778	TLR7	NP_057646	Success	TLR7	NP_057646	Success	TLR7	NP_057646	Success	TLR7	NP_057646	Method 1
Gga.11781.1.S1_at	BX935834	TM6SF1	NP_075379	Success	TM6SF1	NP_075379	Success	TM6SF1	NP_075379	Success	TM6SF1	NP_075379	Method 1
Gga.11781.1.S1_at	BX935834	TM6SF1	NP_075379	Success	TM6SF1	NP_075379	Success	TM6SF1	NP_075379	Success	TM6SF1	NP_075379	Method 1
Gga.18969.1.S1_s_at	CR389979	TMBIM1	NP_071435	Success	TMBIM1	NP_071435	Success	TMBIM1	NP_071435	Success	TMBIM1	NP_071435	Method 1
Gga.7211.1.S1_at	CD731900	TMBIM1	NP_071435	Success	TMBIM1	NP_071435	Success				TMBIM1	NP_071435	Method 1
Gga.12557.1.S1_at	BX933949	TMEFF2	NP_057276	Success	TMEFF2	NP_057276	Success	TMEFF2	NP_057276	Success	TMEFF2	NP_057276	Method 1
Gga.12544.1.S1_at	BX932919	TMEM100	NP_060756	Success	TMEM100	NP_060756	Success	TMEM100	NP_060756	Success	TMEM100	NP_060756	Method 1
GgaAffx.20299.1.S1_s_at	CR524316	TMEM106B	NP_001127704	Success	TMEM106B	NP_001127704	Success				TMEM106B	NP_001127704	Method 1
Gga.7476.1.S1_at	CR387690	TMEM108	NP_076432	Success	TMEM108	NP_076432	Success	TMEM108	NP_076432	Success	TMEM108	NP_076432	Method 1
Gga.7754.1.S1_at	BU222744	TMEM119	NP_859075	Success	TMEM119	NP_859075					TMEM119	NP_859075	Method 1
GgaAffx.1771.1.S1_s_at	ENSGALT00000004281	TMEM132C	NP_001129575	Success	TMEM132C	NP_001129575	Success	TMEM132C	NP_001129575	Success	TMEM132C	NP_001129575	Method 1
Gga.15708.2.S1_a_at	BU251445	TMEM184B	NP_036396	Success	TMEM184B	NP_036396	Success				TMEM184B	NP_036396	Method 1
Gga.16314.1.S1_at	BU352920	TMEM200A	NP_443145	Success	TMEM200A	NP_443145	Success				TMEM200A	NP_443145	Method 1
GgaAffx.813.1.S1_at	ENSGALT00000001863	TMEM45B	NP_620143		TMEM45B	NP_620143		TMEM45B	NP_620143	Success	TMEM45B	NP_620143	Method 3
Gga.8323.1.S1_at	BU122556	TMEM51	NP_001129690	Success	TMEM51	NP_001129690	Success	TMEM51	NP_001129690	Success	TMEM51	NP_001129690	Method 1
Gga.1332.1.S1_at	BU284874	TMEM87A	NP_056312	Success	TMEM87A	NP_056312	Success				TMEM87A	NP_056312	Method 1
Gga.204.1.S1_at	NM_204774	TMOD4	NP_037485	Success	TMOD4	NP_037485	Success	TMOD4	NP_037485	Success	TMOD4	NP_037485	Method 1
GgaAffx.282.1.S1_s_at	ENSGALT00000000624	TMPRSS9	NP_892018	Success	TMPRSS9	NP_892018	Success	TMPRSS9	NP_892018	Success	TMPRSS9	NP_892018	Method 1
GgaAffx.282.3.S1_at	ENSGALT00000000620	TMPRSS9	NP_892018	Success	TMPRSS9	NP_892018	Success	TMPRSS9	NP_892018	Success	TMPRSS9	NP_892018	Method 1
GgaAffx.282.2.S1_s_at	ENSGALT00000000622	TMPRSS9	NP_892018	Success	TMPRSS9	NP_892018	Success	TMPRSS9	NP_892018	Success	TMPRSS9	NP_892018	Method 1
GgaAffx.282.1.S1_s_at	ENSGALT00000000624	TMPRSS9	NP_892018	Success	TMPRSS9	NP_892018	Success	TMPRSS9	NP_892018	Success	TMPRSS9	NP_892018	Method 1
GgaAffx.282.3.S1_at	ENSGALT00000000620	TMPRSS9	NP_892018	Success	TMPRSS9	NP_892018	Success	TMPRSS9	NP_892018	Success	TMPRSS9	NP_892018	Method 1
GgaAffx.282.2.S1_s_at	ENSGALT00000000622	TMPRSS9	NP_892018	Success	TMPRSS9	NP_892018	Success	TMPRSS9	NP_892018	Success	TMPRSS9	NP_892018	Method 1
Gga.17473.1.S1_s_at	CR388759	TMX3	NP_061895	Success	TMX3	NP_061895	Success	TMX3	NP_061895	Success	TMX3	NP_061895	Method 1
GgaAffx.25173.1.S1_at	ENSGALT00000027657	TNFRSF19	NP_061117	Success	TNFRSF19	NP_061117	Success	TNFRSF19	NP_061117	Success	TNFRSF19	NP_061117	Method 1
Gga.5386.1.S1_at	AI981194	TNFRSF6B	NP_116563	Success	TNFRSF6B	NP_116563	Success	TNFRSF6B	NP_116563	Success	TNFRSF6B	NP_116563	Method 1
Gga.8774.1.S2_s_at	BU117226	TNFSF10	NP_003801	Success	TNFSF10	NP_003801					TNFSF10	NP_003801	Method 1
Gga.4954.3.S1_at	BX934899	ETS1	NP_005229		TNIP3	NP_001122315		TNIP1	NP_006049	Success	TNIP1	NP_006049	Method 3
Gga.3041.1.S1_at	NM_205133	TNNC1	NP_003271	Success	TNNC1	NP_003271	Success	TNNC1	NP_003271	Success	TNNC1	NP_003271	Method 1
Gga.4128.3.S1_a_at	Z18529	TNS1	NP_072174	Success	TNS1	NP_072174	Success	TNS1	NP_072174	Success	TNS1	NP_072174	Method 1
GgaAffx.9737.2.S1_s_at	ENSGALT00000024671	TOMM70A	NP_055635	Success	TOMM70A	NP_055635	Success	TOMM70A	NP_055635	Success	TOMM70A	NP_055635	Method 1
Gga.2010.2.S1_a_at	AF285155	TOP2A	NP_001058	Success	TOP2A	NP_001058	Success	TOP2A	NP_001058	Success	TOP2A	NP_001058	Method 1
Gga.19867.1.S1_at	CR407042	TOX3	NP_001073899	Success	TOX3	NP_001073899	Success				TOX3	NP_001073899	Method 1
Gga.256.1.S2_at	CN225279	TPD52L1	NP_003278	Success	NPY	NP_000896					TPD52L1	NP_003278	Method 1
Gga.7415.1.S1_at	BU212378	TPP1	NP_000382	Success	TPP1	NP_000382	Success	TPP1	NP_000382	Success	TPP1	NP_000382	Method 1
GgaAffx.7613.1.S1_s_at	ENSGALT00000019579	TRIM7	NP_976038		TRIM7	NP_976038		TRIM27	NP_006501	Success	TRIM27	NP_006501	Method 3
Gga.6020.1.S1_s_at	AL586204	TRIM3	NP_006449		TRIM3	NP_006449		TRIM3	NP_006449	Success	TRIM3	NP_006449	Method 3
GgaAffx.24078.1.S1_s_at	ENSGALT00000021178	TRIO	NP_009049	Success	TRIO	NP_009049	Success	TRIO	NP_009049	Success	TRIO	NP_009049	Method 1
Gga.3743.1.S1_at	BQ484200	TRIP13	NP_004228	Success	TRIP13	NP_004228	Success	TRIP13	NP_004228	Success	TRIP13	NP_004228	Method 1
GgaAffx.26025.1.S1_at	ENSGALT00000006120	TRIT1	NP_060116	Success	TRIT1	NP_060116	Success	TRIT1	NP_060116	Success	TRIT1	NP_060116	Method 1
GgaAffx.26025.2.S1_s_at	ENSGALT00000006121	TRIT1	NP_060116	Success	TRIT1	NP_060116	Success	TRIT1	NP_060116	Success	TRIT1	NP_060116	Method 1
GgaAffx.12161.1.S1_s_at	AJ720058	TRPC4AP	NP_955400	Success	TRPC4AP	NP_955400	Success	TRPC4AP	NP_955400	Success	TRPC4AP	NP_955400	Method 1
Gga.1798.1.S1_a_at	NM_205111	TSC22D1	NP_904358	Success	TSC22D1	NP_006013	Success	TSC22D1	NP_006013	Success	TSC22D1	NP_904358	Method 1
Gga.5360.2.S1_a_at	BU297712	TSC22D3	NP_004080	Success	TSC22D3	NP_004080	Success	TSC22D3	NP_004080	Success	TSC22D3	NP_004080	Method 1
Gga.5360.2.S1_a_at	BU297712	TSC22D3	NP_004080	Success	TSC22D3	NP_004080	Success	TSC22D3	NP_004080	Success	TSC22D3	NP_004080	Method 1
Gga.5527.1.S1_at	BX950422	TSPAN1	NP_005718	Success	TSPAN1	NP_005718	Success	TSPAN1	NP_005718	Success	TSPAN1	NP_005718	Method 1
Gga.9700.1.S1_at	BU139075	TSPAN7	NP_004606	Success	TSPAN7	NP_004606	Success				TSPAN7	NP_004606	Method 1
Gga.12040.2.S1_a_at	BX934558	TSPAN8	NP_004607	Success	TSPAN8	NP_004607	Success	TSPAN8	NP_004607	Success	TSPAN8	NP_004607	Method 1
GgaAffx.21046.1.S1_at	CR523569	TSR1	NP_060598	Success	TSR1	NP_060598	Success	TSR1	NP_060598	Success	TSR1	NP_060598	Method 1
GgaAffx.10107.1.S1_at	ENSGALT00000025588	TTK	NP_003309	Success	TTK	NP_003309	Success	TTK	NP_003309	Success	TTK	NP_003309	Method 1
GgaAffx.21140.1.S1_at	CR523475	TTLL12	NP_055955	Success	TTLL12	NP_055955	Success	TTLL12	NP_055955	Success	TTLL12	NP_055955	Method 1
Gga.4661.2.S1_at	BU113835	TUBA1A	NP_006000		TUBA4A	NP_005991	Success	TUBA1A	NP_006000	Success	TUBA1A	NP_006000	Method 3
Gga.4579.1.S1_x_at	NM_205315	TUBB	NP_821133	Success	TUBB	NP_821133	Success	TUBB	NP_821133	Success	TUBB	NP_821133	Method 1
Gga.1815.1.S1_at	V00389	TUBB2B	NP_821080	Success	TUBB2B	NP_821080	Success	TUBB2B	NP_821080	Success	TUBB2B	NP_821080	Method 1
Gga.9143.1.S1_x_at	AL585779				TUBB3	NP_006077	Success				TUBB3	NP_006077	Method 2
Gga.13174.1.S1_at	BU282513	TUBD1	NP_057345	Success	TGFBI	NP_000349					TUBD1	NP_057345	Method 1
Gga.15019.1.S1_s_at	CR386082	TUFT1	NP_064512	Success	TUFT1	NP_064512	Success				TUFT1	NP_064512	Method 1
GgaAffx.11652.1.S1_s_at	AJ719549	TWF2	NP_009215	Success	TWF2	NP_009215	Success	TWF2	NP_009215	Success	TWF2	NP_009215	Method 1
Gga.3973.1.S1_at	NM_204739	TWIST1	NP_000465	Success	TWIST1	NP_000465	Success	TWIST1	NP_000465	Success	TWIST1	NP_000465	Method 1
Gga.2501.1.A1_at	X06580				UBB	NP_061828	Success	UBB	NP_061828	Success	UBB	NP_061828	Method 2
Gga.1245.1.S1_at	BU257829				SAMD12	NP_001095146		UBE2C	NP_008950	Success	UBE2C	NP_008950	Method 3
Gga.13758.1.S1_at	CR338740				PRB1	NP_005030		UBL5	NP_001041706	Success	UBL5	NP_001041706	Method 3
Gga.7102.1.S1_at	BU433045	UBOX5	NP_055763	Success	UBOX5	NP_055763	Success	UBOX5	NP_055763	Success	UBOX5	NP_055763	Method 1
Gga.11757.1.S1_at	BX929921	UBTD1	NP_079230	Success	UBTD1	NP_079230	Success	UBTD1	NP_079230	Success	UBTD1	NP_079230	Method 1
Gga.15354.1.S1_at	CR386226	UGCG	NP_003349	Success	UGCG	NP_003349	Success				UGCG	NP_003349	Method 1
Gga.1452.1.S1_at	AL584359	UNC5B	NP_734465	Success	UNC5B	NP_734465	Success				UNC5B	NP_734465	Method 1
Gga.7311.1.S1_s_at	BX933491	USP48	NP_115612	Success	USP48	NP_115612	Success	USP48	NP_115612	Success	USP48	NP_115612	Method 1
GgaAffx.10754.1.S1_at	ENSGALT00000027123	UXS1	NP_079352	Success	UXS1	NP_079352	Success	UXS1	NP_079352	Success	UXS1	NP_079352	Method 1
Gga.2876.1.S2_a_at	NM_206863	VAV3	NP_006104	Success	VAV3	NP_006104	Success	VAV3	NP_006104	Success	VAV3	NP_006104	Method 1
Gga.2876.2.S1_x_at	BU468673	VAV3	NP_006104	Success	VAV3	NP_006104	Success				VAV3	NP_006104	Method 1
Gga.584.1.S1_at	NM_205098	VDR	NP_001017535	Success	VDR	NP_001017535	Success	VDR	NP_001017535	Success	VDR	NP_001017535	Method 1
Gga.679.1.S1_at	NM_205229	VLDLR	NP_001018066	Success	VLDLR	NP_001018066	Success	VLDLR	NP_001018066	Success	VLDLR	NP_001018066	Method 1
GgaAffx.8887.1.S1_s_at	ENSGALT00000022671	VNN2	NP_004656	Success	VNN1	NP_004657	Success	VNN1	NP_004657	Success	VNN2	NP_004656	Method 1
Gga.11797.1.S1_s_at	AJ447034	VRK1	NP_003375	Success	VRK1	NP_003375	Success	VRK1	NP_003375	Success	VRK1	NP_003375	Method 1
GgaAffx.25229.1.S1_at	ENSGALT00000027925	VWF	NP_000543	Success	VWF	NP_000543	Success	VWF	NP_000543	Success	VWF	NP_000543	Method 1
GgaAffx.21324.1.S1_at	CR523291	WBP4	NP_009118	Success	WBP4	NP_009118	Success				WBP4	NP_009118	Method 1
GgaAffx.11993.1.S1_s_at	AJ719890	WDFY2	NP_443182	Success	WDFY2	NP_443182	Success	WDFY2	NP_443182	Success	WDFY2	NP_443182	Method 1
Gga.7267.1.S1_at	CN220202				COPS2	NP_004227		WDR13	NP_060353	Success	WDR13	NP_060353	Method 3
Gga.5890.1.S1_at	BU252709	WDR77	NP_077007	Success	WDR77	NP_077007	Success				WDR77	NP_077007	Method 1
GgaAffx.11836.1.S1_at	AJ719733	WDSOF1	NP_056235	Success	WDSOF1	NP_056235	Success	WDSOF1	NP_056235	Success	WDSOF1	NP_056235	Method 1
Gga.1763.1.S1_at	NM_204554	WFDC1	NP_067020	Success	WFDC1	NP_067020	Success	WFDC1	NP_067020	Success	WFDC1	NP_067020	Method 1
GgaAffx.4249.1.S1_at	ENSGALT00000011044	WFDC3	NP_542181		WFDC3	NP_542181		WFDC2	NP_006094	Success	WFDC2	NP_006094	Method 3
GgaAffx.4249.1.S1_at	ENSGALT00000011044	WFDC3	NP_542181		WFDC3	NP_542181		WFDC2	NP_006094	Success	WFDC2	NP_006094	Method 3
Gga.409.1.S1_at	NM_204887	WNT5A	NP_003383	Success	WNT5A	NP_003383	Success	WNT5A	NP_003383	Success	WNT5A	NP_003383	Method 1
Gga.3044.1.S1_at	BU470514	WNT6	NP_006513	Success	WNT6	NP_006513	Success	WNT6	NP_006513	Success	WNT6	NP_006513	Method 1
Gga.5832.1.S1_at	CR390046	WSB2	NP_061109	Success	WSB2	NP_061109	Success	WSB2	NP_061109	Success	WSB2	NP_061109	Method 1
Gga.16664.1.S1_at	CN232270				COL11A1	NP_542197		YIF1B	NP_001138934	Success	YIF1B	NP_001138934	Method 3
Gga.17034.1.S1_s_at	BU475817	YPEL2	NP_001005404	Success	YPEL2	NP_001005404	Success				YPEL2	NP_001005404	Method 1
GgaAffx.4698.1.S1_at	ENSGALT00000012180	YRDC	NP_078916		YRDC	NP_078916		YRDC	NP_078916	Success	YRDC	NP_078916	Method 3
GgaAffx.22227.1.S1_s_at	ENSGALT00000011905	ZDHHC5	NP_056272	Success	ZDHHC5	NP_056272	Success	ZDHHC5	NP_056272	Success	ZDHHC5	NP_056272	Method 1
Gga.5978.2.S1_s_at	BU371634	ZDHHC9	NP_001008223	Success	ZDHHC9	NP_001008223	Success	ZDHHC9	NP_001008223	Success	ZDHHC9	NP_001008223	Method 1
Gga.680.1.S1_at	X56805				PHACTR1	NP_112210		ZNF628	NP_149104	Success	ZNF628	NP_149104	Method 3
Gga.19409.1.S1_at
Gga.12510.1.S1_at	BX932871	KRT16	NP_005548		KRT16	NP_005548
GgaAffx.13038.1.S1_at
Gga.1789.1.S1_at	BI067209				XRCC4	NP_072044
Gga.10110.1.S1_at	CR386923				TAF15	NP_003478
GgaAffx.21342.1.S1_at	CR523273				CHP	NP_009167
Gga.5589.1.S1_at	AY574988				KRTAP19-1	NP_853638
Gga.3099.1.S1_at	CF075097				GPATCH2	NP_060510
Gga.18451.1.S1_at	BU351447				Nothing_found
Gga.16495.1.S1_at	CR385134				Nothing_found
Gga.18811.1.S1_at	CR391541				PRPS1	NP_002755
Gga.8470.1.S1_at	CD728828				FASN	NP_004095
Gga.18836.1.S1_at	BU277354				FHAD1	NP_443161
Gga.17632.1.S1_at	BU309541				APIP	NP_057041
Gga.19798.1.S1_at	BU338261				DPP4	NP_001926
Gga.19624.1.S1_at	BU390300				DEPDC5	NP_055477
Gga.19065.1.S1_at	BU466009				LOC388849	XP_373945
Gga.9003.1.S1_at	CR385363				RAB17	NP_071894
Gga.7272.1.S1_at	CR386714				SFRS18	NP_116259
GgaAffx.21078.1.S1_at	CR523537				C2orf49	NP_076998
Gga.7708.1.S1_at	CD734473	MAOA	NP_000231		MAOA	NP_000231
Gga.9574.1.S1_at	BU400060	HES5	NP_001010926		HES5	NP_001010926
Gga.10818.1.S1_at	BU446617				DSCR3	NP_006043
Gga.16727.1.S1_at	BU418549				Nothing_found
Gga.7288.1.S1_at	BX265753				RNF220	NP_060620
Gga.3391.1.S1_at	AY574986	KRT15	NP_002266		KRT15	NP_002266
Gga.12978.1.S1_at	BI067425				UBE2N	NP_003339
Gga.12856.1.S1_at	BU353303				SDR42E1	NP_660151
Gga.12930.1.S1_at	CR391168				Nothing_found
Gga.18524.1.S1_at	CR390829				B4GALNT4	NP_848632
Gga.17361.1.S1_s_at	BU140461	RASGEF1A	NP_660356		RASGEF1A	NP_660356	Success
Gga.6794.1.A1_s_at	BX271344				LRP3	NP_002324
Gga.8319.1.S1_at	BU309599				RNF11	NP_055187
Gga.17183.1.S1_at	CB016662				BAHD1	NP_055767
Gga.7779.1.S1_s_at	BU308789				TOB2	NP_057356
GgaAffx.20470.1.S1_at	CR524145				MRPL51	NP_057581
Gga.18924.1.S1_at	CD729132				RCC2	NP_001129676
Gga.2520.1.S1_at	BU221804				TTN	NP_596869
Gga.2990.1.S1_at	BU303271				NRXN1	NP_004792
GgaAffx.20790.1.S1_s_at	CR523825				ELK3	NP_005221
Gga.14963.1.S1_at	CR386291				LOC100128499	XP_001718254
Gga.9173.1.S1_at	CF254907				NFKBIZ	NP_001005474
Gga.5712.1.S1_at	BU473152				TXLNA	NP_787048
Gga.3149.1.S1_at	NM_204448				KRT3	NP_476429
Gga.17110.1.S1_at	CR391266				RND3	NP_005159
Gga.2136.1.S1_a_at
GgaAffx.4004.2.S1_at
Gga.16092.1.S1_at	BU339949				LARP6	NP_060827
Gga.12356.2.S1_a_at	BX279070				KLHL24	NP_060114
Gga.5560.2.A1_at	BU462072	PLCE1	NP_057425		PLCE1	NP_057425
Gga.9340.1.S1_at	BU250153				NARFL	NP_071938
Gga.19461.1.S1_at	CB016496				MGAT3	NP_001091740
Gga.6121.1.S1_at	BU480628				PGRMC1	NP_006658
Gga.6642.1.A1_at	BX270534	TBC1D24	NP_065756		TBC1D24	NP_065756
Gga.3398.1.S1_a_at
Gga.9667.1.S1_a_at
Gga.5217.1.S1_at	BU201920				DSP	NP_001008844
Gga.13092.1.S1_at	CR353489				UBR4	NP_065816
Gga.7859.1.S1_at	BU261487
Gga.17820.1.S1_at	BU144523				FAM72A	NP_001116640
GgaAffx.20423.1.S1_at	CR524192				LMOD2	NP_997046
Gga.2686.1.S1_at	BU455496				RBM6	NP_005768
GgaAffx.21249.1.S1_s_at	CR523366				SLC22A5	NP_003051
Gga.5461.1.S1_at	BU118178				COL20A1	NP_065933
Gga.3377.1.S1_at	BU369537				Nothing_found
Gga.11937.1.S1_at	CN227980				CNN2	NP_004359
Gga.14494.1.S1_at	BU134659				MAN1A2	NP_006690
Gga.6808.1.A1_at	BX272922				PDE4DIP	NP_001002811
Gga.7198.1.S1_at	BX259869				PPP2R5E	NP_006237
GgaAffx.20483.1.S1_at	CR524132				KIAA1409	NP_065869
Gga.9475.1.S1_at
Gga.16197.1.S1_at	CR385217				HK2	NP_000180
Gga.17979.1.S1_at	CR389240				HLF	NP_002117
GgaAffx.20907.1.S1_at	CR523708				IGF1R	NP_000866
Gga.5951.1.S1_at	BM491105
Gga.6481.1.S1_at	BU106154				NDUFC2	NP_004540
Gga.10720.1.S1_at	BU452631				TOB2	NP_057356
Gga.7807.1.S1_at	BU478972	EDIL3	NP_005702		SPRED2	NP_861449
Gga.12676.1.S1_at	BU404722	AGPAT9	NP_116106		AGPAT9	NP_116106
Gga.17403.1.S1_at	BU140017				ZNF509	NP_660334
Gga.16099.1.S1_s_at	AJ397681				Nothing_found
Gga.5662.1.S1_s_at	CN229251				SRRM2	NP_057417
Gga.7631.1.S1_at	BU433117				CCDC81	NP_068599
Gga.9338.1.S1_at	BU122066	HINT1	NP_005331		HINT1	NP_005331	Success
Gga.20055.1.S1_at	BI066381				PIP4K2B	NP_003550
Gga.7457.1.S1_at	BX260301				CNBP	NP_001120667
Gga.19461.1.S1_at	CB016496				MGAT3	NP_001091740
Gga.10379.1.S1_at	BU284568	TRIM27	NP_006501		TRIM27	NP_006501
Gga.6407.1.S1_at	CD733374				AREG	NP_001648
Gga.7277.1.S1_at	BX267570				TNIK	NP_055843
Gga.1964.1.S1_at
Gga.6164.1.S1_at	BX266787				SLC25A13	NP_055066
Gga.2906.1.S1_at	BU304140				LOC728052	XP_001717902
Gga.11604.1.S1_x_at	AJ394815				Nothing_found
Gga.4579.1.S1_at
Gga.16857.1.S1_at	BU445709				PPP3R1	NP_000936
Gga.19089.1.S1_at	CR407227				SDR16C5	NP_620419
Gga.7461.1.S1_at	BX263915	RNF19B	NP_001120833		RNF19B	NP_001120833
GgaAffx.8922.1.S1_x_at	ENSGALT00000022762				PASD1	NP_775764
GgaAffx.23658.1.S1_at	ENSGALT00000019218				NKX2-5	NP_004378
Gga.1902.1.S1_at	BU454870				ETFA	NP_000117
Gga.5695.1.A1_at	BU279926				NDNL2	NP_619649
Gga.6119.1.S1_x_at	BX267104				CYP21A2	NP_000491
Gga.8750.1.S1_at	CN233500	ZFAND5	NP_001095891		ZFAND5	NP_001095891
Gga.7316.1.S1_at	BU251739				INPP5D	NP_005532
Gga.4115.1.S1_at	BU126140	ADH1B	NP_000659		ASB18	NP_997721
Gga.29.1.S1_at	BM489864
Gga.7214.1.S1_at	BG712377
Gga.4992.1.S1_at	BM485880				COL2A1	NP_149162
Gga.7598.1.S1_at	CD730715	MGAM	NP_004659		CAP2	NP_006357
GgaAffx.26306.1.A1_s_at	ENSGALT00000007586				ZNF511	NP_665805
Gga.16436.1.S1_at	CR385959				Nothing_found
Gga.5797.1.S1_at	BX268239				TMEM158	NP_056259
Gga.6168.2.S1_a_at	BM488237				PTPRM	NP_002836
GgaAffx.21610.1.S1_s_at	CR523476				Nothing_found
Gga.12627.1.S1_at	BU461086				TTC21B	NP_079029
Gga.18811.1.S1_at	CR391541				PRPS1	NP_002755
Gga.7239.1.S1_at	BU229560				CENPT	NP_079358
Gga.2105.2.S1_a_at
Gga.6642.1.A1_at	BX270534	TBC1D24	NP_065756		TBC1D24	NP_065756
GgaAffx.21150.1.S1_at	CR523465				CAMKK2	NP_757380
Gga.9901.1.S1_at	CK611461	TLR2	NP_003255		TLR2	NP_003255
Gga.13809.1.S1_at	BU252040				NAALAD2	NP_005458
GgaAffx.21204.1.S1_at	CR523411				SCN2A	NP_001035233
Gga.6020.1.S1_at
GgaAffx.3073.1.S1_s_at	ENSGALT00000007889	TRIM7	NP_976038		TRIM7	NP_976038
Gga.8191.1.S1_at	BU297549				POLRMT	NP_005026
Gga.12469.1.S1_x_at	CK608347				MESDC1	NP_072088
Gga.4695.1.S1_a_at	BU277715				FAT1	NP_005236
Gga.14603.1.S1_at	CR387402				LZIC	NP_115744
Gga.5207.1.S1_at	BU138338				SPRED2	NP_861449
Gga.2520.2.S1_a_at	BU365935				MGAT5	NP_002401
Gga.3135.1.S1_at	BU340975				MYOF	NP_579899
Gga.8051.1.S1_at	CR390493				THOP1	NP_003240
Gga.10110.1.S1_at	CR386923				TAF15	NP_003478
Gga.15318.1.S1_at
GgaAffx.20516.1.S1_s_at	CR524099				INO80	NP_060023
Gga.7931.1.S1_at	BU122522				Nothing_found
Gga.1779.1.S1_at	BU370555				SR140	NP_001073884
Gga.11518.1.S1_at	CK609795				SERINC1	NP_065806
GgaAffx.21492.1.S1_at	CR523123				SLC16A2	NP_006508
Gga.18986.1.S1_at	BU292445				IFITM5	NP_001020466
GgaAffx.20511.1.S1_at	CR524104				NKAP	NP_078804
Gga.6062.1.S1_at	BX271810				Nothing_found
Gga.7566.1.S1_at	BU216714	MUC5B	NP_002449		MUC5B	NP_002449
Gga.8326.1.S1_at	BU398458				H2AFY	NP_613258
Gga.7663.1.S1_at	BX271548				CD163	NP_981961
Gga.1720.1.S1_at	BU110725	BCAR1	NP_055382		BCAR1	NP_055382
Gga.19434.1.S1_at	BU246610				NFIA	NP_001138984
Gga.6941.1.S1_at	CR407308	AKAP13	NP_006729		AKAP13	NP_006729
Gga.7742.1.S1_at	CD735058				RCC2	NP_001129676
Gga.12926.1.S1_s_at	CN228282				CBFA2T3	NP_787127
Gga.16375.1.S1_at	BU393981				ANGPTL2	NP_036230
Gga.6268.1.S1_at	CR338924				RAB3GAP1	NP_036365
Gga.7845.1.S1_at	BU386505				UBN2	NP_775840
GgaAffx.21147.1.S1_at	CR523468				SCNN1A	NP_001029
Gga.17545.1.S1_at	CR389982				C1orf168	NP_001004303
Gga.13326.1.S1_at	CR352692				CDH11	NP_001788
GgaAffx.13048.1.S1_at
Gga.17790.1.S1_at	CR388722				C9orf30	NP_542386
Gga.2125.1.S1_at	BU378347				VCAN	NP_004376
Gga.9233.1.S1_at	BU231940				ZNF821	NP_060000
Gga.14715.1.S1_at	CR387087				PDE4A	NP_001104777
Gga.17070.1.S1_at	CR391097				RFX4	NP_998759
Gga.8584.1.S1_at	CD736071				CROCC	NP_055490
Gga.13237.1.S1_at	BU338823				2005-08-01	NP_001106965
Gga.9002.1.S1_at	CD735855				CAPN3	NP_000061
Gga.16905.1.S1_at	BU110828				Nothing_found
Gga.5878.1.S1_at	CR387701	MICALL2	NP_891554		MICALL2	NP_891554
Gga.13294.1.S1_at	CR354135				NAT12	NP_001011713
Gga.8904.1.S1_at	BU483719				NDNL2	NP_619649
Gga.19309.1.S1_at	CR405837				GLCCI1	NP_612435
Gga.19237.1.S1_at	CR407314				ZYG11B	NP_078922
Gga.4950.1.S1_at	CR389204				PEX7	NP_000279
GgaAffx.20930.1.S1_s_at	CR523685				TRERF1	NP_277037
Gga.15403.1.S1_at	CN220951				GRIA4	NP_000820
Gga.16672.1.S1_at	BU106203				CREB3L2	NP_919047
Gga.5449.1.S1_at	BU356591				BAI2	NP_001694
Gga.7985.1.S1_at	CR405912				ITGB6	NP_000879
Gga.6639.1.A1_at	BX270093				RIC8A	NP_068751
GgaAffx.7796.1.S1_at
Gga.12375.1.S1_at	BU260351				Nothing_found
Gga.4531.3.S1_at	BU472259				PKD2	NP_000288
Gga.2606.1.S1_at
Gga.395.1.S1_at	BU342809				PTEN	NP_000305
GgaAffx.20481.1.S1_at	CR524134				ZNF238	NP_991331
Gga.7745.1.S1_at	BU232728				RILP	NP_113618
Gga.16588.2.S1_at	CN229102				RPL6	NP_001019833
Gga.14364.1.S1_at	BX276382				ZFPM1	NP_722520
Gga.6247.1.S1_a_at	CR387237				JAK3	NP_000206
Gga.3059.1.S1_at	BU406650				ARHGAP20	NP_065860
Gga.18157.1.S1_at	BU285298				LPHN3	NP_056051
Gga.17120.1.S1_at	BU367901				BTG1	NP_001722
Gga.12856.1.S1_at	BU353303				SDR42E1	NP_660151
Gga.3933.1.S1_at	BU477261				NDNL2	NP_619649
Gga.19101.1.S1_at	CR406882				AP4B1	NP_006585
Gga.15902.1.S1_at
Gga.7383.1.S1_at	CR390020				KIAA1688	NP_079527
Gga.18258.1.S1_s_at	BM489712
Gga.4664.2.S1_a_at	BU365716	ANKRD40	NP_443087		ANKRD40	NP_443087
Gga.17789.1.S1_at	BU426178				ANKRD11	NP_037407
Gga.18767.1.S1_at	CR391402				GLT1D1	NP_653270
Gga.13333.1.S1_at	BU355289				PCDH10	NP_116586
Gga.8510.1.S1_at	BU325494				RAPGEF4	NP_008954
Gga.2606.1.S1_x_at	BU320234
Gga.12179.1.S1_at	BU350256				SSTR3	NP_001042
GgaAffx.21730.1.S1_s_at	CR522885				SLC16A2	NP_006508
Gga.15628.1.S1_at	BU461510				TWIST2	NP_476527
Gga.9298.1.S1_at	BU420402	CPNE1	NP_690908		SEC16B	NP_149118	Success
Gga.19409.1.S1_at
GgaAffx.25896.1.S1_at
Gga.9276.2.S1_s_at	BU213058				Nothing_found
Gga.2551.2.S1_a_at
Gga.6418.1.S1_at	BX262924				ADAM18	NP_055052
Gga.19409.1.S1_at
Gga.729.1.S1_at	NM_205320				LOC729792	XP_001716029
Gga.7447.1.S1_at	BX266572	KRT10	NP_000412		KRT10	NP_000412
GgaAffx.6456.5.S1_s_at
Gga.10818.1.S1_at	BU446617				DSCR3	NP_006043
Gga.7447.2.S1_s_at	BU285805	KRT10	NP_000412		KRT10	NP_000412
Gga.18620.1.S1_at	BU456266				TULP4	NP_064630
Gga.3391.1.S1_at	AY574986	KRT15	NP_002266		KRT15	NP_002266
Gga.179.1.S1_s_at	Z21536				Nothing_found
GgaAffx.20634.1.S1_at	CR523981	GBP2	NP_004111		GBP2	NP_004111
Gga.20069.1.S1_at	BU373436				SLIT1	NP_003052
Gga.16403.1.S1_at	BU421457				ZFPM2	NP_036214
Gga.9396.1.S1_at	BU266585				VASH2	NP_001129947
Gga.11275.1.S1_at	BX266124				Nothing_found
Gga.15588.1.S1_at	CN232689	SDR42E1	NP_660151		SDR42E1	NP_660151
GgaAffx.6456.8.S1_at	ENSGALT00000002872	KRT6C	NP_775109		KRT6C	NP_775109
Gga.16813.1.S1_at	BU348042				HTATSF1	NP_055315
Gga.1158.3.S1_a_at
Gga.739.1.S1_at	NM_205422	LCN15	NP_976222		LCN15	NP_976222
Gga.8470.1.S1_at	CD728828				FASN	NP_004095
Gga.17586.1.S1_at	CR390795				BDH1	NP_976059
Gga.6209.1.A1_at	BX275384				G6PC2	NP_066999
Gga.16692.1.S1_at	BU304787				Nothing_found
Gga.1082.1.S1_at	AI981927				Nothing_found
Gga.15877.1.S1_at	BU254038				MMP9	NP_004985
Gga.9207.2.S1_a_at	BU316544				Nothing_found
Gga.2432.1.S1_at	AL587463				HOXB4	NP_076920
Gga.15960.1.S1_at	BU392206				LGR4	NP_060960
Gga.1019.1.S1_at	BU387725				Nothing_found
Gga.13111.1.S1_at	CR352979				GATA2	NP_001139133
Gga.18298.1.S1_at	BU219220				C18orf45	NP_116322
Gga.4813.1.S1_at	BU379221				SMARCA1	NP_620604
Gga.2567.1.S1_at	BU119631				LTBP2	NP_000419
Gga.6590.1.S1_at	BX259276				RPUSD4	NP_116184
Gga.15505.1.S1_s_at	CN229243	RICS	NP_001136157		RICS	NP_001136157
Gga.7878.1.S1_at	BX258663				NR6A1	NP_201591
Gga.16127.1.S1_at	CR387331				NCF4	NP_000622
Gga.5389.1.S1_at	BU469451				SPRED2	NP_861449
Gga.13105.1.S1_at	BU339169				TTC39B	NP_689787
GgaAffx.23801.1.S1_s_at	ENSGALT00000019873				Nothing_found
Gga.2346.1.S1_s_at	BU452456				MFN2	NP_055689
Gga.18493.1.S1_at	BU305648				LRIG1	NP_056356
Gga.5928.1.S1_at	BU134449	LOXL1	NP_005567		LOXL1	NP_005567	Success
Gga.2044.2.S1_a_at	BU370164	PTTG1IP	NP_004330		PTTG1IP	NP_004330
Gga.18324.1.S1_s_at	BU391693
GgaAffx.21176.1.S1_at	CR523439				ATP2A2	NP_733765
Gga.17168.1.S1_at	BU391654	FBXL3	NP_036290		FBXL3	NP_036290
Gga.12419.1.S1_at	BX276899				HINT1	NP_005331
GgaAffx.10580.1.S1_at	ENSGALT00000026676				LIX1	NP_694966
Gga.9018.1.S1_at	BU454144
GgaAffx.21730.1.S1_s_at	CR522885				SLC16A2	NP_006508
GgaAffx.26441.1.S1_at	ENSGALT00000008340				Nothing_found
Gga.13060.1.S1_at	CR354275				RDH5	NP_002896
GgaAffx.4701.1.S1_at	ENSGALT00000012187	YRDC	NP_078916		YRDC	NP_078916
Gga.14498.1.S1_at	BU258089				NOMO1	NP_055102
Gga.14502.1.S1_at	CR387782	COL24A1	NP_690850		COL24A1	NP_690850
Gga.2422.2.S1_x_at	AF327880				ENOX1	NP_001121087
Gga.2422.2.S2_x_at	AF327879				ENOX1	NP_001121087
Gga.9574.1.S1_at	BU400060	HES5	NP_001010926		HES5	NP_001010926
Gga.8191.1.S1_at	BU297549				POLRMT	NP_005026
Gga.19269.1.S1_at	BU240046				LPAR4	NP_005287
Gga.4733.1.A1_at	CR389124				NDNL2	NP_619649
Gga.14837.1.S1_at	CR386734				DHX29	NP_061903
Gga.1964.1.S1_at
Gga.10608.1.A1_at	BX933210				LOC651746	XP_001130634
Gga.13008.1.S1_at	CR353534				HPCAL1	NP_602293
GgaAffx.20296.1.S1_s_at	CR524319	HSPD1	NP_955472		SLC41A2	NP_115524
Gga.2364.1.S1_at
Gga.14009.1.S1_at	CN217117				EHMT1	NP_079033
GgaAffx.26393.1.S1_at
Gga.16092.1.S1_at	BU339949				LARP6	NP_060827
Gga.6651.1.S1_at	BX277390	FAM83D	NP_112181		FAM83D	NP_112181
GgaAffx.21799.1.S1_at
Gga.3135.1.S1_at	BU340975				MYOF	NP_579899
Gga.7530.1.S1_at	BU219542				TP53INP1	NP_150601
Gga.2028.1.S1_at	BU411876				PHF12	NP_001028733
Gga.7985.1.S1_at	CR405912				ITGB6	NP_000879
Gga.18605.1.S1_at	BU470553				PAK2	NP_002568
Gga.2364.1.S1_s_at	BU325823				Nothing_found
GgaAffx.5725.1.S1_at
Gga.3680.1.S1_at	AL586707				B3GAT2	NP_542780
Gga.14768.1.S1_at	CR386946				FAM116B	NP_001001794
GgaAffx.20296.1.S1_at
Gga.13855.1.S1_at	BU408394				CCDC43	NP_653210
Gga.9475.1.S1_at
Gga.13103.1.S1_s_at	BU275021				DAPK1	NP_004929
GgaAffx.26068.1.S1_at
Gga.18801.1.S1_at	CR391511				Nothing_found
Gga.14536.1.S1_at	CR387632				YBX1	NP_004550
Gga.8510.1.S1_at	BU325494				RAPGEF4	NP_008954
Gga.17892.1.S1_at	BU351409				ZFP161	NP_003400
GgaAffx.20467.1.S1_at	CR524148				Nothing_found
