# Supplementary material for: Correlating Global Gene Regulation to Angiogenesis in the Developing Chick Extra-Embryonic Vascular System
Source: PLoS One. 2009 Nov 17;4(11):e7856. doi: 10.1371/journal.pone.0007856 (PMC2774277; doi:10.1371/journal.pone.0007856)
Supplement: Table S4 — Full list of putative human orthologs of CAM genes with non-endothelial specificity (>2-fold enrichment). This table contains 354 probe sets (297 unique genes) with significant changes during indicated period of development. The 2-fold enrichment indicates two times more transcripts found in the Non-EC-EST pool. Unique genes were identified using http://elegans.uky.edu/MA/progs/Compare.html. (0.08 MB XLS) [file pone.0007856.s007.xls]

## Sheet: Non EC 297 unique genes
Supplementary table S4: Full list of putative human orthologs of CAM genes with non-endothelial specificity (>2-fold enrichment)
Significant regulation	Affy ID	Gene	Human product	Non-EC-specific expression (q-value)	Non-EC /EC Transcript ratio (per million)
Up E7 to E10	Gga.6972.2.S1_at	ABI3	ABI family, member 3	0.14	--
Down E10 to E14	GgaAffx.5725.1.S1_s_at	ACTL6A	actin-like 6A	0.49	--
Up E7 to E10	Gga.1972.1.S1_at	ACTN4	actinin, alpha 4	0.05	7.78125
Up E7 to E10	Gga.2875.2.S1_a_at	ACVR1	activin A receptor, type I	0.53	--
Down E10 to E14	GgaAffx.102.1.S1_at	ADAMTS19	ADAM metallopeptidase with thrombospondin type 1 motif, 19	0.62	--
Up E7 to E10	Gga.1607.2.S1_s_at	AES	amino-terminal enhancer of split	0	--
Down E10 to E14	Gga.1607.2.S1_s_at	AES	amino-terminal enhancer of split	0	--
Up E10 to E14	Gga.6303.1.S1_s_at	AGR2	anterior gradient homolog 2 (Xenopus laevis)	0.57	--
Down E5 to E7	Gga.4448.1.S1_at	AGRN	agrin	0.57	2.0625
Up E7 to E10	Gga.8999.1.S1_at	AKAP13	A kinase (PRKA) anchor protein 13	0.53	2.96875
Up E5 to E7	Gga.4170.1.S1_at	AKR1B10	aldo-keto reductase family 1, member B10 (aldose reductase)	0.53	--
Down E5 to E7	GgaAffx.20275.1.S1_s_at	ALCAM	activated leukocyte cell adhesion molecule	0.53	2.75
Up E5 to E7	Gga.3807.1.S2_s_at	ALDH1A3	aldehyde dehydrogenase 1 family, member A3	0.38	2.75
Up E10 to E14	GgaAffx.22422.1.S1_s_at	AMOT	angiomotin	0.62	--
Up E7 to E10	Gga.1002.1.S1_at	AMT	aminomethyltransferase	0.62	--
Down E10 to E14	Gga.1002.1.S1_at	AMT	aminomethyltransferase	0.62	--
Up E7 to E10	Gga.13183.1.S1_at	ANK2	ankyrin 2, neuronal	0.62	--
Up E7 to E10	Gga.15966.1.S1_at	ANK2	ankyrin 2, neuronal	0.62	--
Up E7 to E10	Gga.11404.1.S1_at	AP1S1	adaptor-related protein complex 1, sigma 1 subunit	0.44	--
Up E10 to E14	Gga.7334.1.S1_at	APBB1IP	amyloid beta (A4) precursor protein-binding, family B, member 1 interacting protein	0.49	--
Up E5 to E7	Gga.2301.1.S1_at	APCDD1	adenomatosis polyposis coli down-regulated 1	0.57	--
Down E10 to E14	Gga.9479.1.S1_at	ARF5	ADP-ribosylation factor 5	0.14	--
Up E7 to E10	GgaAffx.25247.1.S1_at	ARFIP2	ADP-ribosylation factor interacting protein 2	0.29	--
Up E7 to E10	Gga.4290.1.S1_at	ARNT	aryl hydrocarbon receptor nuclear translocator	0.29	--
Up E7 to E10	Gga.1009.1.S1_s_at	ARPC1B	actin related protein 2/3 complex, subunit 1B, 41kDa	0.02	6.0625
Down E10 to E14	Gga.19048.1.S1_at	ATAD3A	ATPase family, AAA domain containing 3A	0.14	--
Up E7 to E10	GgaAffx.22699.1.S1_at	ATP11B	ATPase, class VI, type 11B	0.38	3.875
Down E5 to E7	GgaAffx.10104.2.S1_s_at	ATP6V0D1	ATPase, H+ transporting, lysosomal 38kDa, V0 subunit d1	0.53	2.96875
Down E5 to E7	GgaAffx.13227.1.S1_s_at	ATP6V0D1	ATPase, H+ transporting, lysosomal 38kDa, V0 subunit d1	0.53	2.96875
Down E10 to E14	Gga.8001.3.S1_a_at	ATPAF1	ATP synthase mitochondrial F1 complex assembly factor 1	0.44	--
Up E7 to E10	GgaAffx.23283.1.S1_s_at	AUTS2	autism susceptibility candidate 2	0.53	--
Up E10 to E14	Gga.1328.1.S2_at	B2M	beta-2-microglobulin	0	4.50957
Up E7 to E10	Gga.2424.2.S1_a_at	B4GALT2	UDP-Gal:betaGlcNAc beta 1,4- galactosyltransferase, polypeptide 2	0.38	--
Down E5 to E7	Gga.14725.1.S1_at	B4GALT6	UDP-Gal:betaGlcNAc beta 1,4- galactosyltransferase, polypeptide 6	0.62	--
Up E7 to E10	Gga.11427.1.S1_at	BANF1	barrier to autointegration factor 1	0.29	--
Down E5 to E7	Gga.5613.1.S1_at	BANP	BTG3 associated nuclear protein	0.53	--
Up E7 to E10	GgaAffx.26189.2.S1_s_at	BAP1	BRCA1 associated protein-1 (ubiquitin carboxy-terminal hydrolase)	0.38	--
Down E10 to E14	Gga.3179.1.S1_at	BASP1	brain abundant, membrane attached signal protein 1	0.05	--
Up E7 to E10	GgaAffx.11648.1.S1_at	BCL6	B-cell CLL/lymphoma 6	0.62	--
Down E10 to E14	Gga.2168.1.S1_at	BIN1	bridging integrator 1	0.12	--
Down E10 to E14	GgaAffx.11745.1.S1_s_at	BIN1	bridging integrator 1	0.12	--
Up E5 to E7	Gga.3738.1.S1_at	BLNK	B-cell linker	0.49	--
Up E7 to E10	GgaAffx.21171.1.S1_s_at	BTG2	BTG family, member 2	0.44	--
Down E10 to E14	Gga.8462.1.S1_at	BUB1B	budding uninhibited by benzimidazoles 1 homolog beta (yeast)	0.57	--
Up E10 to E14	Gga.15371.1.S1_at	C10orf116	chromosome 10 open reading frame 116	0.57	--
Up E7 to E10	Gga.17583.1.S1_s_at	C11orf2	chromosome 11 open reading frame2	0.33	4.125
Up E10 to E14	GgaAffx.21640.1.S1_at	C14orf83	chromosome 14 open reading frame 83	0.62	--
Down E5 to E7	Gga.12588.3.S1_a_at	C19orf40	chromosome 19 open reading frame 40	0.62	--
Down E5 to E7	GgaAffx.25828.1.S1_at	C1orf112	chromosome 1 open reading frame 112	0.49	--
Up E5 to E7	Gga.4853.1.S1_at	C20orf149	chromosome 20 open reading frame 149	0.29	4.8125
Up E7 to E10	Gga.4853.1.S1_at	C20orf149	chromosome 20 open reading frame 149	0.29	4.8125
Up E10 to E14	Gga.2510.1.S1_at	C3	complement component 3	0	--
Up E7 to E10	Gga.8064.1.S1_at	C9orf150	chromosome 9 open reading frame 150	0.53	--
Up E5 to E7	Gga.16169.1.S1_at	CA2	carbonic anhydrase II	0	--
Up E10 to E14	Gga.3986.2.S1_a_at	CA2	carbonic anhydrase II	0	--
Up E7 to E10	Gga.12998.1.S1_at	CA3	carbonic anhydrase III, muscle specific	0.44	--
Down E10 to E14	Gga.12998.1.S1_at	CA3	carbonic anhydrase III, muscle specific	0.44	--
Up E7 to E10	Gga.11632.1.S1_s_at	CALR	calreticulin	0	7.54688
Up E7 to E10	Gga.8292.1.S1_at	CAMTA1	calmodulin binding transcription activator 1	0.62	--
Up E7 to E10	Gga.10069.1.A1_at	CBFA2T3	core-binding factor, runt domain, alpha subunit 2; translocated to, 3	0.53	--
Up E7 to E10	Gga.12967.1.S1_at	CCNG2	cyclin G2	0.49	--
Up E10 to E14	GgaAffx.21845.2.S1_s_at	CD74	CD74 molecule, major histocompatibility complex, class II invariant chain	0	31.0622
Up E10 to E14	Gga.4414.3.S1_a_at	CD74	CD74 molecule, major histocompatibility complex, class II invariant chain	0	31.0622
Up E7 to E10	GgaAffx.13100.1.S1_s_at	CDC25B	cell division cycle 25 homolog B (S. pombe)	0.53	2.96875
Down E10 to E14	Gga.6008.1.S1_at	CDC45L	CDC45 cell division cycle 45-like (S. cerevisiae)	0.53	--
Down E10 to E14	GgaAffx.3765.1.S1_s_at	CDC7	cell division cycle 7 homolog (S. cerevisiae)	0.49	--
Down E10 to E14	GgaAffx.24435.1.S1_s_at	CDCA3	cell division cycle associated 3	0.53	--
Down E10 to E14	Gga.3169.1.S1_at	CDCA3	cell division cycle associated 3	0.53	--
Up E7 to E10	Gga.728.1.S1_a_at	CDH1	cadherin 1, type 1, E-cadherin (epithelial)	0.01	--
Up E7 to E10	Gga.4285.1.S1_at	CEBPB	CCAAT/enhancer binding protein (C/EBP), beta	0.49	--
Up E7 to E10	Gga.10040.2.S1_at	CEBPD	CCAAT/enhancer binding protein (C/EBP), delta	0.57	--
Down E10 to E14	Gga.14814.1.S1_s_at	CENPO	centromere protein O	0.57	--
Down E10 to E14	Gga.12460.1.S1_at	CENPP	centromere protein P	0.57	--
Up E7 to E10	GgaAffx.26414.1.S1_s_at	CES1	carboxylesterase 1 (monocyte/macrophage serine esterase 1)	0.29	--
Up E7 to E10	Gga.8312.1.S1_s_at	CES1	carboxylesterase 1 (monocyte/macrophage serine esterase 1)	0.29	--
Down E10 to E14	GgaAffx.12587.1.S1_s_at	CKAP2	cytoskeleton associated protein 2	0.44	--
Up E7 to E10	Gga.10646.1.S1_at	CLASP2	cytoplasmic linker associated protein 2	0.33	--
Up E7 to E10	Gga.4900.3.S1_s_at	CLEC2D	C-type lectin domain family 2, member D	0.62	--
Up E10 to E14	Gga.4900.1.S1_a_at	CLEC2D	C-type lectin domain family 2, member D	0.62	--
Up E7 to E10	GgaAffx.12216.1.S1_s_at	CLTB	clathrin, light chain (Lcb)	0.38	--
Up E7 to E10	Gga.423.1.S1_at	CLU	clusterin	0.47	2.13542
Down E10 to E14	GgaAffx.13014.1.S1_at	CMTM3	CKLF-like MARVEL transmembrane domain containing 3	0.19	--
Down E10 to E14	GgaAffx.21799.1.S1_s_at	CMTM3	CKLF-like MARVEL transmembrane domain containing 3	0.19	--
Down E10 to E14	GgaAffx.9243.1.S1_s_at	CNOT6	CCR4-NOT transcription complex, subunit 6	0.38	--
Down E5 to E7	GgaAffx.9243.1.S1_s_at	CNOT6	CCR4-NOT transcription complex, subunit 6	0.38	--
Up E5 to E7	Gga.4965.2.S1_at	COL12A1	collagen, type XII, alpha 1	0.53	2.75
Up E5 to E7	Gga.4965.1.S1_at	COL12A1	collagen, type XII, alpha 1	0.53	2.75
Up E7 to E10	Gga.4965.1.S1_at	COL12A1	collagen, type XII, alpha 1	0.53	2.75
Up E10 to E14	Gga.2558.1.S1_a_at	COL14A1	collagen, type XIV, alpha 1	0.29	--
Up E10 to E14	Gga.866.1.S1_at	COL17A1	collagen, type XVII, alpha 1	0.62	--
Up E5 to E7	Gga.19409.1.S1_s_at	COL4A2	collagen, type IV, alpha 2	0.25	3.54688
Up E5 to E7	Gga.3104.1.S1_at	COL4A2	collagen, type IV, alpha 2	0.25	3.54688
Down E10 to E14	GgaAffx.25280.1.S1_at	COTL1	coactosin-like 1 (Dictyostelium)	0.01	6.51562
Down E5 to E7	Gga.2745.1.S1_at	COX11	COX11 homolog, cytochrome c oxidase assembly protein (yeast)	0.29	--
Up E7 to E10	GgaAffx.12664.1.S1_s_at	CREG1	cellular repressor of E1A-stimulated genes 1	0.29	--
Up E5 to E7	Gga.6220.2.S1_a_at	CREM	cAMP responsive element modulator	0.44	--
Up E5 to E7	Gga.6220.1.S1_a_at	CREM	cAMP responsive element modulator	0.44	--
Up E5 to E7	Gga.11824.1.S1_at	CST7	cystatin F (leukocystatin)	0.14	--
Up E7 to E10	Gga.1094.1.S1_at	CTSD	cathepsin D	0.04	8.25
Up E7 to E10	GgaAffx.12107.1.S1_at	CYBA	cytochrome b-245, alpha polypeptide	0.04	--
Down E10 to E14	Gga.5919.1.S1_at	CYCS	cytochrome c, somatic	0	77.3125
Up E10 to E14	Gga.618.1.S1_at	CYP1A1	cytochrome P450, family 1, subfamily A, polypeptide 1	0.38	--
Up E10 to E14	Gga.1163.1.S1_at	CYP3A4	cytochrome P450, family 3, subfamily A, polypeptide 4	0.17	--
Up E10 to E14	GgaAffx.21825.1.S1_s_at	CYP3A4	cytochrome P450, family 3, subfamily A, polypeptide 4	0.17	--
Down E7 to E10	GgaAffx.5621.1.S1_at	DCLRE1A	DNA cross-link repair 1A (PSO2 homolog, S. cerevisiae)	0.62	--
Down E10 to E14	GgaAffx.25283.1.S1_s_at	DCP2	DCP2 decapping enzyme homolog (S. cerevisiae)	0.29	--
Up E7 to E10	GgaAffx.11225.1.S1_at	DNAJB2	DnaJ (Hsp40) homolog, subfamily B, member 2	0.49	--
Up E7 to E10	Gga.9057.1.S1_at	DNAJC14	DnaJ (Hsp40) homolog, subfamily C, member 14	0.57	--
Up E7 to E10	Gga.17591.1.S1_at	DOPEY2	dopey family member 2	0.62	--
Up E7 to E10	Gga.19025.1.S1_at	DUSP5	dual specificity phosphatase 5	0.29	--
Down E10 to E14	GgaAffx.22819.1.S1_at	ECT2	epithelial cell transforming sequence 2 oncogene	0.53	--
Up E7 to E10	GgaAffx.11738.1.S1_s_at	EGR1	early growth response 1	0.29	--
Up E7 to E10	Gga.4922.1.S2_at	EGR1	early growth response 1	0.29	--
Down E10 to E14	GgaAffx.11738.1.S1_s_at	EGR1	early growth response 1	0.29	--
Down E10 to E14	GgaAffx.22723.1.S1_at	EHBP1	EH domain binding protein 1	0.53	--
Up E10 to E14	Gga.8138.1.S1_at	ELF3	E74-like factor 3 (ets domain transcription factor, epithelial-specific )	0.49	--
Down E10 to E14	GgaAffx.23072.1.S1_at	EML4	echinoderm microtubule associated protein like 4	0.38	--
Up E7 to E10	Gga.2794.1.S1_at	EP300	E1A binding protein p300	0.38	--
Up E5 to E7	Gga.3053.1.S1_at	EPHB3	EPH receptor B3	0.57	--
Up E7 to E10	GgaAffx.24999.1.S1_s_at	EPHX2	epoxide hydrolase 2, cytoplasmic	0.29	--
Up E7 to E10	Gga.19325.1.S1_at	EPHX2	epoxide hydrolase 2, cytoplasmic	0.29	--
Up E10 to E14	Gga.16936.1.S1_at	EPS8L2	EPS8-like 2	0.19	--
Down E10 to E14	Gga.5592.1.S1_s_at	ESCO2	establishment of cohesion 1 homolog 2 (S. cerevisiae)	0.44	--
Up E7 to E10	Gga.15399.1.S1_s_at	EVL	Enah/Vasp-like	0.29	4.8125
Up E7 to E10	Gga.5626.1.S1_s_at	EVL	Enah/Vasp-like	0.29	4.8125
Down E10 to E14	Gga.5626.1.S1_s_at	EVL	Enah/Vasp-like	0.29	4.8125
Up E7 to E10	GgaAffx.1396.1.S1_s_at	EVPL	envoplakin	0.62	--
Up E10 to E14	Gga.8141.1.S1_at	EVPL	envoplakin	0.62	--
Up E7 to E10	Gga.7691.1.S1_at	EXOSC5	exosome component 5	0.38	--
Up E5 to E7	Gga.514.1.S1_at	F10	coagulation factor X	0.62	--
Up E7 to E10	GgaAffx.3525.1.S1_at	F3	coagulation factor III (thromboplastin, tissue factor)	0.53	--
Up E7 to E10	Gga.8836.1.S1_at	FAM100A	family with sequence similarity 100, member A	0.53	--
Down E10 to E14	GgaAffx.26393.1.S1_s_at	FAM102A	family with sequence similarity 102, member A	0.44	--
Up E7 to E10	Gga.9931.1.S1_at	FAM38A	family with sequence similarity 38, member A	0.44	--
Up E7 to E10	Gga.6974.2.S1_at	FAM63A	family with sequence similarity 63, member A	0.62	--
Up E7 to E10	Gga.6974.1.S1_at	FAM63A	family with sequence similarity 63, member A	0.62	--
Down E10 to E14	GgaAffx.1951.1.S1_at	FAM83D	family with sequence similarity 83, member D	0.62	--
Down E10 to E14	Gga.2679.2.S1_a_at	FBLN1	fibulin 1	0.49	--
Up E5 to E7	Gga.5139.1.S1_at	FBP1	fructose-1,6-bisphosphatase 1	0.57	--
Up E7 to E10	Gga.1669.1.S1_a_at	FGF12	fibroblast growth factor 12	0.49	--
Up E7 to E10	Gga.8140.1.S1_at	FGFBP1	fibroblast growth factor binding protein 1	0.33	--
Up E7 to E10	Gga.10907.1.S1_at	FKBP8	FK506 binding protein 8, 38kDa	0.05	--
Up E7 to E10	Gga.714.1.S2_at	FMN1	formin 1	0.53	--
Up E5 to E7	Gga.4564.1.S1_a_at	FMO3	flavin containing monooxygenase 3	0.57	--
Up E5 to E7	Gga.4564.2.S1_a_at	FMO3	flavin containing monooxygenase 3	0.57	--
Up E7 to E10	Gga.4564.2.S1_a_at	FMO3	flavin containing monooxygenase 3	0.57	--
Up E7 to E10	Gga.4564.1.S1_a_at	FMO3	flavin containing monooxygenase 3	0.57	--
Up E7 to E10	GgaAffx.5942.1.S1_at	FOXP2	forkhead box P2	0.57	--
Up E7 to E10	Gga.4087.1.S1_at	FZD1	frizzled homolog 1 (Drosophila)	0.57	--
Up E7 to E10	Gga.15954.1.S1_at	GAB1	GRB2-associated binding protein 1	0.62	--
Up E7 to E10	Gga.8168.2.S1_at	GALK1	galactokinase 1	0.53	--
Down E7 to E10	Gga.15741.1.S1_at	GAS2	growth arrest-specific 2	0.44	--
Up E5 to E7	Gga.8078.1.S1_at	GAS6	growth arrest-specific 6	0.23	--
Up E7 to E10	GgaAffx.5413.1.S1_x_at	GCDH	glutaryl-Coenzyme A dehydrogenase	0.57	--
Up E5 to E7	GgaAffx.8765.2.S1_at	GFPT2	glutamine-fructose-6-phosphate transaminase 2	0.62	--
Up E10 to E14	Gga.9387.1.S1_at	GGT1	gamma-glutamyltransferase 1	0.62	--
Up E7 to E10	Gga.16916.1.S1_at	GLA	galactosidase, alpha	0.29	--
Down E5 to E7	Gga.2464.1.S2_at	GLUL	glutamate-ammonia ligase (glutamine synthetase)	0.26	5.03125
Down E10 to E14	GgaAffx.12715.1.S1_s_at	GMFB	glia maturation factor, beta	0.23	--
Down E10 to E14	GgaAffx.7833.1.S1_s_at	GNG2	guanine nucleotide binding protein (G protein), gamma 2	0.53	--
Up E10 to E14	Gga.17100.1.S1_at	GOLPH3L	golgi phosphoprotein 3-like	0.44	--
Up E10 to E14	Gga.6548.1.S1_at	GPR87	G protein-coupled receptor 87	0.62	--
Up E10 to E14	Gga.8328.1.S1_at	GPRC5A	G protein-coupled receptor, family C, group 5, member A	0.29	4.34375
Up E7 to E10	Gga.4896.1.S1_at	GPX3	glutathione peroxidase 3 (plasma)	0.49	--
Up E10 to E14	Gga.4896.1.S1_at	GPX3	glutathione peroxidase 3 (plasma)	0.49	--
Up E5 to E7	Gga.8359.1.S1_at	GSTA1	glutathione S-transferase alpha 1	0.29	--
Up E5 to E7	Gga.2533.1.S1_s_at	GSTA1	glutathione S-transferase alpha 1	0.29	--
Down E7 to E10	Gga.2533.1.S1_s_at	GSTA1	glutathione S-transferase alpha 1	0.29	--
Up E7 to E10	Gga.4223.1.S1_at	GSTM4	glutathione S-transferase mu 4	0.49	--
Up E7 to E10	Gga.6265.1.S1_at	GSTT1	glutathione S-transferase theta 1	0.53	--
Up E7 to E10	GgaAffx.26446.2.S1_s_at	GSTT1	glutathione S-transferase theta 1	0.53	--
Up E10 to E14	Gga.6265.1.S1_at	GSTT1	glutathione S-transferase theta 1	0.53	--
Down E5 to E7	GgaAffx.12217.1.S1_at	GTF2H5	general transcription factor IIH, polypeptide 5	0.62	--
Up E7 to E10	GgaAffx.5901.1.S1_at	GUCY1A3	guanylate cyclase 1, soluble, alpha 3	0.38	--
Up E7 to E10	Gga.8337.1.S1_at	HAGH	hydroxyacylglutathione hydrolase	0.57	--
Up E10 to E14	Gga.16577.1.S1_at	HEPH	hephaestin	0.62	--
Up E7 to E10	Gga.8950.1.S1_at	HERC2	hect domain and RLD 2	0.49	--
Down E10 to E14	GgaAffx.23665.1.S1_at	HIST2H2BE	histone cluster 2, H2be	0.49	--
Up E5 to E7	Gga.9239.1.S1_s_at	HLA-A	major histocompatibility complex, class I, A	0.01	6.29688
Up E10 to E14	Gga.13336.3.S1_a_at	HLA-DRB1	major histocompatibility complex, class II, DR beta 1	0.09	7.09375
Down E10 to E14	Gga.4061.2.S1_a_at	HMGB2	high-mobility group box 2	0.11	4.34375
Down E5 to E7	Gga.9639.1.S1_at	HPGD	hydroxyprostaglandin dehydrogenase 15-(NAD)	0.53	--
Up E7 to E10	Gga.4048.1.S1_at	ID3	inhibitor of DNA binding 3, dominant negative helix-loop-helix protein	0.59	2.28125
Up E5 to E7	Gga.566.1.S1_at	ITGA1	integrin, alpha 1	0.62	--
Up E7 to E10	Gga.889.1.S1_at	ITGA3	integrin, alpha 3 (antigen CD49C, alpha 3 subunit of VLA-3 receptor)	0.01	--
Up E7 to E10	GgaAffx.25470.1.S1_s_at	ITGB4	integrin, beta 4	0.44	3.4375
Down E10 to E14	GgaAffx.8053.1.S1_at	JARID2	jumonji, AT rich interactive domain 2	0.53	--
Up E7 to E10	GgaAffx.9068.1.S1_at	KIAA0182	KIAA0182	0.49	--
Up E7 to E10	GgaAffx.25130.1.S1_s_at	KLF5	Kruppel-like factor 5 (intestinal)	0.33	--
Down E10 to E14	GgaAffx.11578.1.S1_s_at	KPNA2	karyopherin alpha 2 (RAG cohort 1, importin alpha 1)	0.29	--
Up E7 to E10	Gga.16196.1.S1_at	KRT14	keratin 14	0.17	--
Up E10 to E14	Gga.16196.1.S1_at	KRT14	keratin 14	0.17	--
Up E10 to E14	Gga.12073.1.S1_a_at	KRT23	keratin 23 (histone deacetylase inducible)	0.03	--
Up E10 to E14	Gga.8199.1.S1_at	LAD1	ladinin 1	0.23	--
Down E10 to E14	GgaAffx.1193.1.S1_s_at	LAMA1	laminin, alpha 1	0.53	--
Up E10 to E14	Gga.4292.1.S1_at	LAMB2	laminin, beta 2 (laminin S)	0.62	2.0625
Up E10 to E14	Gga.155.1.S1_s_at	LGALS3	lectin, galactoside-binding, soluble, 3	0.38	--
Down E10 to E14	Gga.5627.1.S1_at	LIPG	lipase, endothelial	0.53	--
Down E10 to E14	Gga.1368.1.S1_at	LMNB1	lamin B1	0.62	--
Up E7 to E10	GgaAffx.10841.1.S1_s_at	LMO7	LIM domain 7	0.49	--
Up E10 to E14	GgaAffx.10841.1.S1_s_at	LMO7	LIM domain 7	0.49	--
Up E7 to E10	Gga.6517.1.S1_s_at	LOC348262	hypothetical protein LOC348262	0.49	--
Down E10 to E14	Gga.6100.2.S1_a_at	LSM6	LSM6 homolog, U6 small nuclear RNA associated (S. cerevisiae)	0.26	--
Down E10 to E14	Gga.16589.1.S1_at	LSP1	lymphocyte-specific protein 1	0.03	--
Down E10 to E14	Gga.4491.1.S1_s_at	LSP1	lymphocyte-specific protein 1	0.03	--
Down E7 to E10	Gga.2551.2.S1_s_at	LTF	lactotransferrin	0.38	--
Up E10 to E14	Gga.7004.1.S1_at	LY6E	lymphocyte antigen 6 complex, locus E	0.16	5.9375
Down E10 to E14	Gga.1984.2.A1_a_at	MAD2L1	MAD2 mitotic arrest deficient-like 1 (yeast)	0.05	--
Up E7 to E10	GgaAffx.845.1.S1_s_at	MAP2K2	mitogen-activated protein kinase kinase 2	0.12	--
Down E5 to E7	GgaAffx.845.1.S1_s_at	MAP2K2	mitogen-activated protein kinase kinase 2	0.12	--
Up E7 to E10	Gga.12405.2.S1_a_at	MAPKAPK2	mitogen-activated protein kinase-activated protein kinase 2	0.53	2.17188
Up E7 to E10	Gga.4058.1.S1_at	MARCKS	myristoylated alanine-rich protein kinase C substrate	0.57	2.0625
Down E10 to E14	Gga.4058.1.S1_at	MARCKS	myristoylated alanine-rich protein kinase C substrate	0.57	2.0625
Down E10 to E14	Gga.5002.1.S1_at	MDK	midkine (neurite growth-promoting factor 2)	0.23	--
Up E5 to E7	Gga.1527.1.S1_at	METTL7A	methyltransferase like 7A	0.53	--
Down E5 to E7	GgaAffx.9824.3.S1_s_at	MINA	MYC induced nuclear antigen	0.57	--
Up E7 to E10	Gga.5888.1.S1_s_at	MLL3	myeloid/lymphoid or mixed-lineage leukemia 3	0.14	--
Up E7 to E10	Gga.5888.2.S1_a_at	MLL3	myeloid/lymphoid or mixed-lineage leukemia 3	0.14	--
Up E10 to E14	Gga.12800.1.S1_at	MMP3	matrix metallopeptidase 3 (stromelysin 1, progelatinase)	0.57	--
Down E10 to E14	GgaAffx.22971.1.S1_s_at	MPP5	membrane protein, palmitoylated 5 (MAGUK p55 subfamily member 5)	0.53	--
Down E5 to E7	Gga.8095.1.S1_at	MPP6	membrane protein, palmitoylated 6 (MAGUK p55 subfamily member 6)	0.53	--
Up E7 to E10	GgaAffx.12895.1.S1_at	MRPS6	mitochondrial ribosomal protein S6	0.17	--
Down E10 to E14	Gga.7477.1.S1_s_at	MSH6	mutS homolog 6 (E. coli)	0.44	--
Up E7 to E10	GgaAffx.21776.1.S1_s_at	MSX1	msh homeobox 1	0.57	--
Up E5 to E7	GgaAffx.11375.1.S1_at	MTSS1	metastasis suppressor 1	0.53	--
Up E7 to E10	GgaAffx.4192.1.S1_at	MUC5B	mucin 5B, oligomeric mucus/gel-forming	0.57	--
Up E10 to E14	GgaAffx.4192.1.S1_at	MUC5B	mucin 5B, oligomeric mucus/gel-forming	0.57	--
Up E7 to E10	Gga.19180.1.S1_s_at	MXI1	MAX interactor 1	0.49	--
Up E5 to E7	Gga.5108.1.S1_at	MYLK	myosin light chain kinase	0.53	2.75
Up E7 to E10	Gga.9455.1.S1_at	NAPA	N-ethylmaleimide-sensitive factor attachment protein, alpha	0.23	--
Up E7 to E10	Gga.3317.1.S1_s_at	NCOA1	nuclear receptor coactivator 1	0.49	--
Up E5 to E7	Gga.17355.1.S1_at	NEBL	nebulette	0.53	--
Up E7 to E10	Gga.1818.1.S1_s_at	NEBL	nebulette	0.53	--
Up E7 to E10	GgaAffx.25567.1.S1_at	NEFL	neurofilament, light polypeptide	0	--
Up E7 to E10	GgaAffx.20383.1.S1_s_at	NGEF	neuronal guanine nucleotide exchange factor	0.57	--
Up E7 to E10	Gga.18916.1.S1_at	NOTCH2	Notch homolog 2 (Drosophila)	0.1	--
Up E5 to E7	Gga.2587.1.S1_at	NOV	nephroblastoma overexpressed gene	0.44	--
Up E7 to E10	Gga.4130.1.S1_at	NR1H3	nuclear receptor subfamily 1, group H, member 3	0.62	--
Up E7 to E10	GgaAffx.24355.2.S1_at	NRBP2	nuclear receptor binding protein 2	0.57	--
Down E10 to E14	Gga.4321.2.S1_s_at	NT5C3L	5'-nucleotidase, cytosolic III-like	0.53	--
Down E10 to E14	GgaAffx.9018.1.S1_at	NUP50	nucleoporin 50kDa	0.1	--
Up E7 to E10	Gga.603.1.S1_at	OCLN	occludin	0.57	--
Down E7 to E10	Gga.3402.1.S2_at	OLFM1	olfactomedin 1	0.62	--
Up E7 to E10	Gga.5588.1.S1_at	PDZK1IP1	PDZK1 interacting protein 1	0.29	--
Up E7 to E10	GgaAffx.20618.1.S1_s_at	PHF12	PHD finger protein 12	0.53	--
Up E7 to E10	GgaAffx.1200.1.S1_at	PHYHIPL	phytanoyl-CoA 2-hydroxylase interacting protein-like	0.53	--
Up E5 to E7	Gga.3175.1.S1_at	PIK3R1	phosphoinositide-3-kinase, regulatory subunit 1 (alpha)	0.33	--
Down E10 to E14	Gga.3398.1.S1_at	PITX2	paired-like homeodomain 2	0.57	--
Up E7 to E10	GgaAffx.11702.1.S1_at	PLEKHF2	pleckstrin homology domain containing, family F (with FYVE domain) member 2	0.53	--
Up E7 to E10	GgaAffx.21050.1.S1_s_at	PORCN	porcupine homolog (Drosophila)	0.49	--
Up E10 to E14	Gga.17683.1.S1_s_at	PPL	periplakin	0.08	--
Up E10 to E14	GgaAffx.25423.1.S1_at	PPL	periplakin	0.08	--
Up E7 to E10	Gga.15907.1.S1_at	PRPF31	PRP31 pre-mRNA processing factor 31 homolog (S. cerevisiae)	0.26	--
Down E10 to E14	Gga.4698.1.S1_s_at	PSMC3IP	PSMC3 interacting protein	0.57	--
Up E5 to E7	Gga.3350.1.S1_at	PTGDS	prostaglandin D2 synthase 21kDa (brain)	0.62	--
Up E7 to E10	Gga.3350.1.S1_at	PTGDS	prostaglandin D2 synthase 21kDa (brain)	0.62	--
Up E5 to E7	Gga.7442.1.S1_at	PTGER3	prostaglandin E receptor 3 (subtype EP3)	0.57	--
Up E7 to E10	GgaAffx.21660.1.S1_at	PTPRR	protein tyrosine phosphatase, receptor type, R	0.57	--
Up E7 to E10	Gga.15938.1.S1_at	RABGAP1	RAB GTPase activating protein 1	0.53	--
Up E7 to E10	Gga.6714.1.S1_at	RAD9A	RAD9 homolog A (S. pombe)	0.53	--
Up E5 to E7	GgaAffx.21109.1.S1_s_at	RAPGEF5	Rap guanine nucleotide exchange factor (GEF) 5	0.62	--
Up E7 to E10	Gga.2625.1.S1_at	RARRES1	retinoic acid receptor responder (tazarotene induced) 1	0.19	--
Up E7 to E10	Gga.13030.1.S1_at	RASSF1	Ras association (RalGDS/AF-6) domain family member 1	0.33	--
Up E7 to E10	GgaAffx.22081.2.S1_s_at	RASSF7	Ras association (RalGDS/AF-6) domain family (N-terminal) member 7	0.62	--
Up E5 to E7	Gga.496.1.S1_at	RELN	reelin	0.62	--
Up E7 to E10	Gga.496.1.S1_at	RELN	reelin	0.62	--
Up E5 to E7	Gga.9086.1.S1_at	RHAG	Rh-associated glycoprotein	0.23	--
Up E7 to E10	Gga.9086.1.S2_at	RHAG	Rh-associated glycoprotein	0.23	--
Up E7 to E10	Gga.9086.1.S1_at	RHAG	Rh-associated glycoprotein	0.23	--
Up E5 to E7	Gga.9198.1.S1_at	RHCE	Rh blood group, CcEe antigens	0.26	--
Up E7 to E10	GgaAffx.23327.1.S1_s_at	RIN3	Ras and Rab interactor 3	0.57	--
Up E7 to E10	Gga.10018.1.S1_at	RIN3	Ras and Rab interactor 3	0.57	--
Down E10 to E14	GgaAffx.23327.1.S1_s_at	RIN3	Ras and Rab interactor 3	0.57	--
Down E10 to E14	Gga.10018.1.S1_at	RIN3	Ras and Rab interactor 3	0.57	--
Up E7 to E10	Gga.15973.1.S1_at	RIPK4	receptor-interacting serine-threonine kinase 4	0.57	--
Up E7 to E10	Gga.701.1.S1_s_at	RNASE4	ribonuclease, RNase A family, 4	0.53	--
Up E7 to E10	GgaAffx.12331.1.S1_at	RNF11	ring finger protein 11	0.59	2.28125
Up E7 to E10	GgaAffx.4587.1.S1_at	RPS6KB2	ribosomal protein S6 kinase, 70kDa, polypeptide 2	0.23	--
Down E5 to E7	Gga.19305.1.S1_at	RSPO3	R-spondin 3 homolog (Xenopus laevis)	0.62	--
Up E10 to E14	Gga.4420.2.S1_a_at	RTN1	reticulon 1	0.49	--
Up E10 to E14	GgaAffx.6592.1.S1_at	S100A4	S100 calcium binding protein A4	0.53	--
Down E10 to E14	Gga.15885.1.S1_at	SACS	spastic ataxia of Charlevoix-Saguenay (sacsin)	0.62	--
Up E5 to E7	Gga.4675.1.S2_at	SDC2	syndecan 2	0.44	--
Up E5 to E7	Gga.1846.1.S2_at	SEMA3C	sema domain, immunoglobulin domain (Ig), short basic domain, secreted, (semaphorin) 3C	0.49	--
Down E10 to E14	Gga.1846.1.S1_at	SEMA3C	sema domain, immunoglobulin domain (Ig), short basic domain, secreted, (semaphorin) 3C	0.49	--
Down E10 to E14	Gga.1846.1.S2_at	SEMA3C	sema domain, immunoglobulin domain (Ig), short basic domain, secreted, (semaphorin) 3C	0.49	--
Up E10 to E14	Gga.3972.1.S1_at	SEMA3D	sema domain, immunoglobulin domain (Ig), short basic domain, secreted, (semaphorin) 3D	0.62	--
Up E7 to E10	Gga.7044.1.S1_s_at	SEPP1	selenoprotein P, plasma, 1	0.17	--
Up E7 to E10	GgaAffx.24181.1.S1_at	SF3B4	splicing factor 3b, subunit 4, 49kDa	0.19	--
Down E10 to E14	Gga.4684.1.S1_at	SFPQ	splicing factor proline/glutamine-rich (polypyrimidine tract binding protein associated)	0.05	--
Down E5 to E7	Gga.4830.1.S1_at	SFRP1	secreted frizzled-related protein 1	0.44	--
Down E7 to E10	GgaAffx.24520.2.S1_s_at	SFRS12	splicing factor, arginine/serine-rich 12	0.62	--
Down E10 to E14	GgaAffx.24790.1.S1_at	SFRS15	splicing factor, arginine/serine-rich 15	0.49	--
Down E10 to E14	Gga.13500.1.S1_at	SFRS3	splicing factor, arginine/serine-rich 3	0.12	2.17647
Up E7 to E10	Gga.16071.1.S1_s_at	SGPL1	sphingosine-1-phosphate lyase 1	0.49	--
Up E5 to E7	Gga.19300.1.S1_at	SLC16A2	solute carrier family 16, member 2 (monocarboxylic acid transporter 8)	0.53	--
Up E5 to E7	Gga.15955.1.S1_s_at	SLC16A2	solute carrier family 16, member 2 (monocarboxylic acid transporter 8)	0.53	--
Up E7 to E10	Gga.1750.1.S1_at	SLC16A2	solute carrier family 16, member 2 (monocarboxylic acid transporter 8)	0.53	--
Up E7 to E10	GgaAffx.11943.1.S1_s_at	SLC17A5	solute carrier family 17 (anion/sugar transporter), member 5	0.62	--
Up E7 to E10	Gga.5522.1.S1_at	SLC25A1	solute carrier family 25 (mitochondrial carrier; citrate transporter), member 1	0.12	--
Up E7 to E10	Gga.19405.1.S1_at	SLC31A2	solute carrier family 31 (copper transporters), member 2	0.57	--
Up E7 to E10	GgaAffx.7796.1.S1_s_at	SLC39A8	solute carrier family 39 (zinc transporter), member 8	0.23	--
Up E7 to E10	Gga.1335.1.S1_at	SLC4A2	solute carrier family 4, anion exchanger, member 2 (erythrocyte membrane protein band 3-like 1)	0.59	2.28125
Up E10 to E14	Gga.15268.1.S1_at	SLC6A6	solute carrier family 6 (neurotransmitter transporter, taurine), member 6	0.53	--
Up E5 to E7	GgaAffx.2235.1.S1_at	SLC6A8	solute carrier family 6 (neurotransmitter transporter, creatine), member 8	0.49	--
Up E5 to E7	Gga.13519.1.S1_s_at	SLC7A5	solute carrier family 7 (cationic amino acid transporter, y+ system), member 5	0.16	5.9375
Up E7 to E10	Gga.4082.1.S1_at	SMO	smoothened homolog (Drosophila)	0.57	--
Up E7 to E10	GgaAffx.11117.1.S1_at	SMPD1	sphingomyelin phosphodiesterase 1, acid lysosomal	0.26	--
Down E10 to E14	Gga.19934.1.S1_at	SNAI2	snail homolog 2 (Drosophila)	0.62	--
Down E10 to E14	Gga.8376.1.S1_s_at	SNRPD3	small nuclear ribonucleoprotein D3 polypeptide 18kDa	0.57	--
Up E7 to E10	GgaAffx.8419.1.S1_s_at	SOS1	son of sevenless homolog 1 (Drosophila)	0.44	--
Down E10 to E14	GgaAffx.8419.1.S1_s_at	SOS1	son of sevenless homolog 1 (Drosophila)	0.44	--
Up E7 to E10	GgaAffx.22594.1.S1_s_at	SPINT1	serine peptidase inhibitor, Kunitz type 1	0.53	--
Up E7 to E10	GgaAffx.22685.1.S1_at	SPRED2	sprouty-related, EVH1 domain containing 2	0.57	--
Down E5 to E7	Gga.1146.2.S1_at	SSB	Sjogren syndrome antigen B (autoantigen La)	0.01	--
Up E7 to E10	Gga.5375.1.S1_at	ST14	suppression of tumorigenicity 14 (colon carcinoma)	0.38	--
Down E5 to E7	Gga.13339.1.S1_at	ST8SIA6	ST8 alpha-N-acetyl-neuraminide alpha-2,8-sialyltransferase 6	0.57	--
Up E7 to E10	Gga.11348.2.S1_a_at	STIP1	stress-induced-phosphoprotein 1	0.33	2.96875
Down E10 to E14	Gga.3674.1.S1_at	STK39	serine threonine kinase 39 (STE20/SPS1 homolog, yeast)	0.62	--
Up E7 to E10	GgaAffx.10023.1.S1_at	SVEP1	sushi, von Willebrand factor type A, EGF and pentraxin domain containing 1	0.62	--
Up E5 to E7	GgaAffx.8937.1.S1_at	SYTL2	synaptotagmin-like 2	0.57	--
Up E5 to E7	Gga.3908.1.S1_at	TAGLN	transgelin	0	--
Down E5 to E7	GgaAffx.23061.5.S1_s_at	TBC1D9	TBC1 domain family, member 9 (with GRAM domain)	0.57	--
Down E10 to E14	Gga.8451.1.S1_a_at	TERF1	telomeric repeat binding factor (NIMA-interacting) 1	0.57	--
Up E5 to E7	Gga.2827.2.S1_a_at	TIMP3	TIMP metallopeptidase inhibitor 3	0.38	--
Up E7 to E10	Gga.4319.1.S1_at	TLN1	talin 1	0.02	4.72917
Down E5 to E7	GgaAffx.25912.1.S1_s_at	TLN2	talin 2	0.62	--
Up E7 to E10	GgaAffx.5126.1.S1_at	TLR2	toll-like receptor 2	0.53	--
Up E10 to E14	Gga.8323.1.S1_at	TMEM51	transmembrane protein 51	0.57	--
Down E5 to E7	GgaAffx.25173.1.S1_at	TNFRSF19	tumor necrosis factor receptor superfamily, member 19	0.53	--
Up E10 to E14	Gga.4954.3.S1_at	TNIP1	TNFAIP3 interacting protein 1	0.29	3.09375
Down E10 to E14	GgaAffx.9737.2.S1_s_at	TOMM70A	translocase of outer mitochondrial membrane 70 homolog A (S. cerevisiae)	0.57	--
Down E7 to E10	Gga.256.1.S2_at	TPD52L1	tumor protein D52-like 1	0.29	--
Up E7 to E10	Gga.6020.1.S1_s_at	TRIM3	tripartite motif-containing 3	0.62	--
Down E7 to E10	Gga.3743.1.S1_at	TRIP13	thyroid hormone receptor interactor 13	0.53	--
Up E7 to E10	GgaAffx.26025.1.S1_at	TRIT1	tRNA isopentenyltransferase 1	0.57	--
Up E7 to E10	GgaAffx.26025.2.S1_s_at	TRIT1	tRNA isopentenyltransferase 1	0.57	--
Up E10 to E14	Gga.5527.1.S1_at	TSPAN1	tetraspanin 1	0.62	--
Down E5 to E7	Gga.12040.2.S1_a_at	TSPAN8	tetraspanin 8	0.62	--
Down E10 to E14	Gga.1815.1.S1_at	TUBB2B	tubulin, beta 2B	0.33	--
Up E7 to E10	Gga.9143.1.S1_x_at	TUBB3	tubulin, beta 3	0.08	7.3125
Up E10 to E14	Gga.15019.1.S1_s_at	TUFT1	tuftelin 1	0.33	--
Down E10 to E14	Gga.3973.1.S1_at	TWIST1	twist homolog 1 (Drosophila)	0.62	--
Up E7 to E10	Gga.584.1.S1_at	VDR	vitamin D (1,25- dihydroxyvitamin D3) receptor	0.57	--
Up E5 to E7	Gga.679.1.S1_at	VLDLR	very low density lipoprotein receptor	0.49	--
Up E5 to E7	GgaAffx.8887.1.S1_s_at	VNN2	vanin 2	0.62	--
Down E5 to E7	Gga.11797.1.S1_s_at	VRK1	vaccinia related kinase 1	0.33	--
Up E7 to E10	GgaAffx.21324.1.S1_at	WBP4	WW domain binding protein 4 (formin binding protein 21)	0.44	--
Up E10 to E14	Gga.7267.1.S1_at	WDR13	WD repeat domain 13	0.26	--
Up E5 to E7	GgaAffx.4249.1.S1_at	WFDC2	WAP four-disulfide core domain 2	0.33	--
Up E10 to E14	GgaAffx.4249.1.S1_at	WFDC2	WAP four-disulfide core domain 2	0.33	--
Up E10 to E14	Gga.409.1.S1_at	WNT5A	wingless-type MMTV integration site family, member 5A	0.62	--
Up E7 to E10	Gga.16664.1.S1_at	YIF1B	Yip1 interacting factor homolog B (S. cerevisiae)	0.53	--
Down E10 to E14	GgaAffx.4698.1.S1_at	YRDC	yrdC domain containing (E. coli)	0.62	--
